# Supplementary material for: Deterministic early endosomal maturations emerge from a stochastic trigger-and-convert mechanism
Source: Nat Commun. 2023 Aug 2;14:4652. doi: 10.1038/s41467-023-40428-1 (PMC10397212; doi:10.1038/s41467-023-40428-1)
Supplement: Supplementary file 14 — Source Data [file 41467_2023_40428_MOESM14_ESM.xlsx]

## Sheet: Fig1e
	WT							Nocodazole							WT (fusions)							WT (conversions)
	0	1	2	3	4	5		0	1	2	3	4	5		0	1	2	3	4	5		0	1	2	3	4	5
0–10	0	0	0	0	0	0		0	0	0	0	0	0		0	0	0	0	0	0		0	0	0	0	0	0
10–20	0.0944882	0.0472441	0.0472441	0.015748	0.00787402	0.00787402		0.0666667	0	0.133333	0.0666667	0	0		0.114583	0.0625	0.0520833	0.0104167	0.0104167	0.0104167		0.03125	0	0.03125	0.03125	0	0
20–30	0.244094	0.110236	0.0472441	0.00787402	0.00787402	0		0.133333	0.133333	0	0.0666667	0	0		0.25	0.125	0.0416667	0.0104167	0.0104167	0		0.25	0.0625	0.0625	0	0	0
30–40	0.0708661	0.0551181	0.015748	0.015748	0	0		0.133333	0	0.133333	0	0	0		0.0416667	0.0416667	0.0208333	0.0104167	0	0		0.15625	0.09375	0	0.03125	0	0
40–50	0.0551181	0.023622	0	0.00787402	0.015748	0		0	0	0	0.0666667	0	0		0.0520833	0.0208333	0	0	0.0208333	0		0.0625	0.03125	0	0.03125	0	0
50–60	0.015748	0.00787402	0.00787402	0	0	0		0	0	0	0	0	0		0.0208333	0	0.0104167	0	0	0		0	0.03125	0	0	0	0
60–70	0.00787402	0	0.00787402	0.015748	0	0		0	0	0	0	0	0		0.0104167	0	0.0104167	0.0104167	0	0		0	0	0	0.03125	0	0
70–80	0.00787402	0.00787402	0	0	0	0		0	0	0	0	0	0		0	0.0104167	0	0	0	0		0.03125	0	0	0	0	0
80–90	0	0	0	0	0	0		0	0	0	0	0	0.0666667		0	0	0	0	0	0		0	0	0	0	0	0
90–100	0	0	0	0	0	0		0	0	0	0	0	0		0	0	0	0	0	0		0	0	0	0	0	0
100–110	0.00787402	0.00787402	0	0	0	0		0	0	0	0	0	0		0.0104167	0	0	0	0	0		0	0.03125	0	0	0	0
110–120	0.00787402	0	0	0	0	0		0	0	0	0	0	0		0.0104167	0	0	0	0	0		0	0	0	0	0	0

## Sheet: Fig1h
APPL1
X	1	2	3	4	5	6	7	8	9	10	11	12	13	14	15	16	17	18	19	20	21	22	23	24	25	26	27	28	29	30	31	32	33	34	35	36	37	38	39	40	41	42	43	44	45	46	47	48	49
0	30	22	37	11	22	52	11	43	12	25	30	23	60	18	5	7	1	1	0	3	3	3	24	12	11	18	0	0	0	0	2	3	0	0	14	6	4	10	0	7	0	0	3	1	1	19	19	0	19
1	47	15	37	11	25	53	30	52	12	26	29	25	46	21	10	4	0	1	0	5	1	6	30	23	13	16	0	0	0	0	1	0	0	0	11	2	6	8	0	7	0	0	3	3	2	13	17	0	21
2	32	10	37	11	29	53	47	60	12	24	43	27	33	22	18	2	0	1	1	5	0	18	30	33	17	16	2	0	1	0	0	0	0	0	6	0	8	8	0	7	0	1	2	6	2	4	12	0	21
3	16	18	37	12	31	50	55	62	28	21	55	32	24	23	25	2	3	0	4	6	1	26	23	42	21	17	5	2	5	0	0	0	0	1	2	0	10	7	0	7	0	1	1	6	3	0	3	0	21
4	16	26	37	13	33	41	59	64	44	17	55	35	18	27	33	3	7	1	18	9	7	26	20	47	22	20	13	4	14	1	2	1	2	4	0	0	11	8	0	6	0	1	1	5	2	0	0	0	17
5	16	38	34	23	33	26	54	67	53	15	56	33	18	31	38	9	17	2	29	12	20	25	20	45	26	25	19	7	18	3	7	4	7	8	0	0	11	9	0	3	0	0	2	3	0	0	0	1	10
6	18	45	32	47	31	18	50	58	58	16	57	32	19	31	33	16	25	11	35	15	27	21	18	31	31	28	23	8	17	9	11	9	13	9	1	0	13	6	0	3	0	0	2	0	0	0	1	3	5
7	20	42	33	58	29	15	51	29	47	21	54	32	22	33	25	23	27	21	37	17	28	19	16	18	28	30	24	8	15	12	12	13	20	10	2	1	16	2	0	3	0	1	3	0	1	1	1	5	1
8	21	38	36	57	32	10	42	11	39	32	44	29	25	36	15	29	27	33	33	17	25	18	23	5	20	29	24	6	12	12	13	17	19	6	5	2	17	1	5	3	0	2	4	0	1	1	2	6	0
9	21.7071	29.065	33.5503	39.9081	28.5503	11.9497	26.8726	9.5	34.4289	40.4853	42.3787	30.9142	26.7071	35.3787	18.0355	32.0355	22.0503	35.8284	30.2574	17.7071	22.4645	17.5858	23.6213	3.0858	19.5858	21.3076	21.3787	2.05025	9.46447	12.9142	17.2426	20.1213	13.3431	5.2929	6.6213	6.7426	17	3.12132	6.8284	4.4142	0	1.62132	6.41421	0.5	0.7929	2.41421	3.4142	6	0.5
10	23.98	26.68	37.3	31.36	29.32	7.04	23.02	4.04	35.98	44	34.08	28.04	28.66	36	12.4	34.98	20	33.04	25.38	21.3	16.72	19.98	23	0.68	25.28	17.68	14.06	0.34	9.66	13.66	15.7	22.66	10.34	4.34	9.64	13.62	16.34	4.66	5.68	7.64	0	0	5.36	1	1.66	3.66	3.34	5.34	1
11	24.767	22.9363	36.1693	21.508	27.9854	8.6133	25.397	2.233	36.5172	42.4514	29.767	23.7022	27.4681	27.2582	10.8317	34.7179	19.7503	27.6531	19.9363	21.4681	8.3554	23.8641	19.72	0.5162	23.3877	13.9363	8.952	0.51619	9.48381	13.7503	9.8705	21.7179	6.37	4.2664	11	17.5486	14.4514	5.51619	4.5005	12.0971	0	0	3.75026	2.04909	2.7826	4.51619	3.5162	4.7336	1.7826
12	26	20.44	34.78	13.83	29.39	9.66	31.39	0.61	38.39	41	31	21.83	25.44	20.22	13.22	34	20.39	23.83	18.61	23.73	4.61	28.78	21	1.78	21.78	13.39	9.56	2.17	8.22	14.78	7.95	19.44	2.78	4.61	10.61	19.78	11.83	6.39	5	15	0	0	3.22	4.39	3.61	5	3.22	4.39	3
13	24.42	19.58	27.31	12	27.63	10.74	45.43	3.16	40.58	38.63	34.16	21.58	23	15.84	23.06	33.21	15.47	20.42	15.63	23.26	4	29.21	18.63	10.11	15.1	11.63	13.58	2.42	3.84	13.63	9.42	20.16	2.42	4.79	10.79	20.21	10.79	7.79	5.79	15.79	0	0	2	5.79	6.16	5.79	2.79	3.42	6.95
14	21.0122	21.0584	22.383	9.9769	28.0584	8.789	62.2906	10.163	43.9519	26.9378	35.3528	22	25.9519	13.3297	25.2765	23.2553	14.5761	14.6543	10.9538	21.3881	4.594	29.1116	18.5761	21.5035	16.6754	9.5709	12.3297	1.88837	0.97692	11.5709	9.594	10.6434	0.8121	6.5407	12.5407	16.6774	10.7588	7.40603	6.3528	15.7588	0	0	0.92369	3.62412	9.4875	6.24117	2.406	1.8121	9.7819
15	19.98	21.98	20.49	10.53	32.04	10.57	68.41	16.51	42.9	16.41	32.43	22.51	29.49	9.94	27.53	9.86	13.43	9.98	9	20.96	5	24.9	17.94	25.96	20	7.98	10.47	0.49	1.53	8.45	8.47	2.94	0	9.53	14	10.94	10.49	4.96	9.04	14.98	0	0	1	0.98	12.51	6	2.51	0.49	11.51
16	18.13	16.65	20.87	12	33.13	7.91	58.78	20.48	46.7	12.87	33.35	29.96	34.22	15.7	30.74	12.57	22.18	2.91	9	32.92	5.87	25.22	19.35	30.96	26.96	12.22	12.48	3.48	4.74	6.87	7.87	0	0	11	20.09	6.26	10.87	4.74	7.52	13.13	0	0	1.87	0	12.13	5.13	2.13	0	11.13
17	18.99	16.99	21	23.88	35.97	17.89	55.03	29.91	39.09	10.03	21.13	27.04	23.12	16.01	31	7.07	18.06	1.01	9.99	34.01	6	20.06	17.03	30.02	22.06	8.05	5.08	3.01	8.96	3.04	7.01	0	0	12.98	19.02	1.05	10.01	3.02	8.98	8.05	0.99	0	2.99	0.99	10.02	5.99	2	0	11.99
18	20.98	19.97	17.04	45.78	29.07	24.93	48.07	38.91	23.16	7.03	9.12	22.05	9.14	14.02	30.01	1.06	9.09	1	10	16.18	6	9.11	10.07	16.14	14.08	4.04	0.05	2.01	9	1.02	5.02	0	0	14.98	16.03	0.01	5.05	0.03	9.99	2.06	1	0	3.99	0.01	7.03	6	2	0	12
19	21	22.97	15.02	59.86	23.06	25	48.99	38.01	11.12	3.04	4.05	18.04	5.04	7.07	24.06	0.01	2.07	0.01	10	0.16	4.02	0.09	3.07	0.16	14	1.03	0	0.02	8.01	0.01	5	0.99	0	15	9.07	0	0.05	0	12.97	0.02	0.01	0.99	5.98	0	4.03	5.01	1.01	7.92	8.04
20	19.02	24.98	19.95	60	21.02	24.01	53.95	23.15	6.05	0.03	0.04	14.04	1.04	2.05	18.06	0	2.99	0	12.97	0	3.01	0	1.02	0	14	0.01	0	0	7.01	0	5	1	0	15	2.07	0	0	0	15.97	0	0	1.99	6	0	1.03	4.01	0.01	14.93	4.04
21	23	31	44	55	38	17	54	33	13	0	0	16	3	8	18	0	7	0	10	4	6	18	4	2	14	0	1	0	7	0	9	3	0	14	4	1	0	1	11	0	0	7	8	0	1	4	1	6	7
22	21	35	47	62	33	20	43	20	4	0	0	14	2	7	12	0	8	0	11	1	6	23	1	0	14	0	3	0	5	0	9	4	0	14	2	2	0	1	13	0	0	11	6	0	0	3	2	6	4
23	19	35	29	64	21	19	28	9	1	0	1	11	2	5	9	0	10	0	9	0	6	22	0	0	13	0	4	0	4	0	8	4	0	13	0	7	1	1	14	0	0	8	4	0	0	2	3	6	1
24	14	35	21	59	16	13	15	9	0	0	4	7	2	3	10	0	13	0	7	0	8	20	0	0	9	0	4	0	2	0	8	4	0	11	0	10	1	0	12	0	0	4	1	0	0	2	8	3	1
25	8	35	21	51	16	14	2	15	0	0	6	4	3	2	11	5	18	1	5	0	7	18	0	0	7	0	2	0	1	0	6	3	0	8	0	7	2	0	10	0	0	2	0	0	0	2	9	1	0
26	7	36	22	38	19	19	2	24	1	0	7	4	5	4	10	15	20	2	4	3	6	13	2	0	6	0	0	8	0	0	2	2	0	3	0	5	2	0	9	0	1	0	0	0	0	2	3	0	0
27	10	30	10	42	10	10	2	23	1	0	9	7	3	0	9	9	18	0	4	2	3	0	1	0	0	0	0	4	0	0	1	4	0	2	0	3	0	0	6	0	1	0	0	0	0	1	2	0	0
28	11	32	10	26	12	11	3	31	1	3	8	7	4	0	9	10	18	0	4	6	3	1	4	0	0	0	0	10	0	0	1	4	0	0	1	2	0	0	5	0	1	0	0	0	0	1	0	0	0
29	13	40	13	13	14	13	18	34	3	8	6	6	5	0	9	8	17	0	3	13	4	4	7	0	0	0	0	19	0	0	3	5	6	0	2	2	0	0	6	0	1	0	0	0	0	0	0	0	0
30	14	48	17	0	16	16	30	36	5	11	6	4	6	0	6	7	15	0	1	22	14	8	9	0	1	5	3	28	0	0	3	5	13	3	6	2	0	1	6	0	1	0	1	0	0	0	0	1	0
31	12	43	0	0	0	5	29	29	2	7	2	0	5	0	3	0	11	0	1	9	11	5	10	0	0	2	2	16	0	0	0	8	9	1	8	1	0	0	1	0	0	0	1	0	0	0	0	0	0
32	13	31	4	2	14	10	36	24	3	8	2	0	5	0	0	0	7	0	2	17	27	8	16	0	0	4	4	27	1	0	0	5	5	2	15	1	0	0	1	1	0	0	3	0	0	0	0	0	0
33	13	20	9	4	30	21	40	18	4	19	3	0	7	0	0	0	3	0	3	26	29	11	23	0	5	5	10	36	2	0	6	4	1	7	15	0	0	0	1	2	0	0	6	0	0	0	0	2	0
34	10	15	3	7	14	10	36	10	4	13	0	0	3	0	0	0	1	0	0	17	18	8	22	1	0	3	7	22	3	0	3	2	0	5	18	0	0	0	0	1	0	0	4	0	0	0	0	0	0
35	10	15	8	8	19	15	36	8	8	21	0	0	4	0	0	0	3	0	0	20	25	9	27	1	1	4	11	14	4	1	6	0	0	13	13	2	0	0	0	1	0	0	5	0	0	0	0	1	0
36	13	15	13	9	24	25	35	7	13	21	0	1	7	0	0	9	4	0	1	20	23	9	31	0	15	5	6	8	6	3	10	1	0	10	8	4	0	0	0	1	0	0	5	1	1	0	0	2	0
37	12	15	11	25	24	18	34	4	14	8	0	0	0	0	0	7	4	0	0	8	20	4	31	1	12	4	3	6	3	3	6	1	0	10	10	2	0	0	0	0	4	0	2	0	0	0	0	1	0
38	26	19	16	25	32	34	35	6	23	10	0	0	0	0	0	13	9	3	2	4	21	3	27	0	28	6	1	6	4	7	12	1	0	5	5	6	0	0	0	0	11	0	2	0	0	0	0	1	0
39	21	19	11	36	39	23	34	6	16	2	0	0	0	4	0	5	11	0	0	0	21	2	24	2	22	7	0	3	3	5	5	0	0	6	3	5	0	0	0	0	22	0	1	0	0	0	0	1	0
40	32	22	17	31	51	36	31	12	18	14	6	3	2	13	0	12	18	2	0	0	16	3	21	2	25	11	1	2	3	7	7	0	1	5	1	11	0	5	0	0	53	0	1	0	0	0	0	2	0
41	15	25	14	35	54	23	31	12	11	9	5	3	0	22	0	12	21	2	0	0	13	4	22	7	19	16	0	0	7	3	0	0	1	4	0	6	0	5	0	0	53	0	0	0	0	0	0	8	0
42	22	28	15	26	63	31	25	21	11	15	10	6	0	30	1	20	18	27	0	0	8	10	19	11	26	23	3	0	9	2	0	0	4	3	0	9	0	12	0	0	93	4	0	0	0	0	1	12	0
43	13	35	14	33	50	23	21	17	6	13	9	9	0	36	2	23	18	22	2	3	3	19	24	17	22	29	1	1	14	0	0	0	6	9	0	5	0	9	0	0	88	7	0	0	1	0	17	19	4
44	8	34	15	32	35	14	17	15	3	16	10	7	3	40	3	30	17	15	6	8	2	30	28	18	12	32	1	4	15	0	0	0	8	16	0	3	0	7	0	0	48	8	0	0	2	0	31	18	8
45	11	37	22	25	42	20	13	21	2	21	10	14	11	39	6	26	12	27	10	10	1	38	27	26	16	28	5	7	16	0	0	0	9	10	0	5	0	11	0	21	57	16	0	0	4	9	43	28	25
46	13	30	30	25	20	8	10	21	0	30	10	14	17	43	5	35	12	23	21	19	4	44	27	27	9	27	4	13	16	4	0	2	9	9	0	0	0	10	0	10	19	14	0	0	10	14	40	25	27
47	24	28	51	10	9	9	4	21	0	32	10	25	24	40	9	28	5	25	23	16	1	36	12	27	12	23	6	14	13	6	0	4	3	5	0	8	0	13	0	26	19	26	1	9	21	30	51	32	41
48	40	31	58	10	2	2	2	21	0	44	11	32	34	43	8	32	7	24	39	22	2	38	13	27	5	24	2	18	8	12	2	12	4	5	0	5	0	13	0	2	7	13	0	24	34	38	45	17	41
49	55	37	62	11	1	1	2	22	0	40	22	41	47	36	13	34	8	25	45	22	2	38	17	23	3	28	0	22	5	18	5	17	6	8	0	3	0	17	0	1	0	2	0	36	34	38	25	6	40
50	71	41	46	11	2	0	4	27	0	31	36	43	53	27	20	34	13	27	49	20	9	36	20	16	7	30	0	21	4	25	6	18	7	10	0	2	1	17	0	0	0	1	0	29	32	16	11	2	36
51	72	44	27	10	6	0	6	33	0	28	39	43	58	23	33	33	18	31	44	14	22	36	23	14	9	30	0	16	4	26	6	19	7	6	0	2	5	14	0	0	0	0	0	22	19	2	6	0	24
52	72	57	21	10	9	0	12	31	3	26	40	43	59	21	47	26	23	35	36	6	19	37	24	14	11	29	0	9	4	25	5	20	8	5	0	3	7	11	0	0	0	0	0	11	12	1	3	0	17
53	73.4142	69.5564	34.2279	26.0563	26.8492	0	17.364	29.8787	13.7782	30.9497	34.8934	34.3934	57.136	18.2574	39.8076	25	30.1569	32.9645	34.3787	9.0355	17.8787	38.7574	32.2782	13.3787	15.8284	27.8787	1.4142	5.46447	7.94975	17.4289	5	19.7929	19.3995	6.8284	0.7071	3.5	8.8284	8.08579	0	0	0	0.70711	0	3.3934	9.1716	0.79289	7.7426	0.2071	17.5858
54	72.68	71.68	36.04	33	36.66	0	24.28	38.58	20	32.34	43.26	33.98	53.72	12.72	38.66	22.02	39.28	31.02	32.02	8.68	14.7	46.96	35.34	14	26.92	22.72	2.66	3.34	5.04	5.42	3.68	20	20.38	8.98	1	4	8.34	6	0	0	0	0.34	0	2	7.34	1	10	0	17.02
55	72.94	67.24	42.46	42.4	45.46	0	28.88	36.42	28.46	36.7	50.76	34.06	58.52	22.22	38.06	31.34	52.34	29.06	27.24	9.88	23.34	45.24	35	20.58	39.46	20.94	1.12	3	6.76	0.06	3	20.94	22.7	4.36	1.94	2.12	8.94	3.18	0.94	0	1.88	0.94	1.88	1.06	3.24	2.88	19.4	0	22.58
56	70	66	38	26	48	0	40	50	30	35	50	50	60	21	36	35	60	27	25	15	21	43	33	17	46	14	2	3	3	0	0	16	9	5	0	2	8	9	1	0	1	0	7	2	1	2	18	0	18
57	64	59	44	35	52	5	33	36	40	39	41	38	51	28	22	37	70	25	23	18	33	41	32	24	34	13	1	1	5	0	0	8	9	2	8	1	8	6	4	0	7	0	12	1	0	10	10	0	21
58	52	59	38	26	50	12	33	48	39	41	51	52	52	27	24	34	62	26	24	22	30	42	32	21	46	11	2	0	0	0	0	5	6	5	5	3	7	8	2	0	3	0	13	2	1	10	5	0	16
59	37	49	42	27	48	24	26	30	42	47	52	45	43	35	14	41	65	26	22	17	46	41	24	31	39	10	1	1	0	0	0	0	6	0	11	3	7	5	3	0	5	0	16	2	0	16	0	0	20
60	23	48	36	26	52	36	27	39	43	52	59	61	43	33	18	41	57	33	27	19	47	37	33	31	44	10	9	2	0	1	0	2	6	0	2	2	5	7	0	0	2	0	14	3	0	17	1	3	12
61	16	37	44	26	53	43	28	10	46	59	46	51	29	33	13	39	58	36	25	14	48	40	32	37	32	10	5	3	0	0	0	2	6	0	2	2	5	3	0	0	2	0	19	2	0	20	9	3	12
62	13	36	41	30	48	44	25	34	48	61	55	53	23	31	19	34	51	46	32	17	52	42	36	37	44	12	10	15	0	1	8	3	3	0	1	1	3	3	0	0	0	0	15	2	0	20	7	6	11
63	15	30	42	34	39	49	26	30	46	67	49	46	15	32	15	34	37	28	27	9	51	36	30	31	38	12	4	10	0	1	8	3	2	0	1	0	3	0	0	0	0	0	22	1	0	22	10	6	12
64	15	34	35	34	37	52	26	50	50	62	39	50	12	26	27	30	38	49	36	17	57	35	46	28	35	14	11	16	2	10	14	3	0	0	1	1	0	0	0	0	0	4	21	2	0	20	5	3	13
65	21	33	36	36	30	55	28	50	51	62	31	50	15	17	23	28	32	43	30	13	50	32	45	27	18	15	12	5	2	11	7	2	0	0	3	0	0	0	0	0	0	5	26	2	0	20	2	1	10
66	19	34	25	30	30	49	24	58	51	54	28	47	11	15	31	23	39	51	34	18	59	36	48	27	18	16	16	11	4	18	11	4	0	6	2	0	0	0	1	0	0	10	30	6	0	18	9	0	8
67	22	30	29	41	34	50	24	59	47	53	27	47	12	10	30	26	35	45	27	10	51	38	35	33	10	16	17	7	8	18	9	3	3	7	3	0	0	0	1	0	0	10	35	8	2	18	7	0	6
68	17	36	21	23	35	38	22	64	40	42	15	39	6	10	30	24	40	39	30	11	56	58	48	26	11	20	23	10	11	18	15	6	3	15	1	0	0	0	3	0	0	11	45	19	4	10	13	0	6
69	24	36	27	36	42	36	25	64	37	37	15	39	6	7	30	28	41	40	27	11	48	61	40	32	10	20	18	4	12	20	21	8	5	7	0	3	2	0	4	0	0	13	49	27	10	12	5	0	7
70	16	39	20	20	34	24	24	64	28	25	9	29	2	6	28	23	41	28	23	13	44	66	42	24	10	37	20	7	13	15	21	12	2	16	0	3	3	0	4	1	0	15	43	46	5	5	9	0	6
71	31	38	12	15	29	28	28	62	20	22	10	33	2	4	28	29	34	27	24	19	38	41	33	28	10	36	14	3	9	20	26	18	2	8	1	11	11	0	5	5	0	21	45	60	16	8	7	0	7
72	43	37	6	11	25	33	30	59	13	13	10	36	0	4	28	35	28	27	24	22	20	24	25	26	11	28	11	0	6	24	28	29	2	7	2	14	20	0	5	9	0	22	38	56	28	9	8	0	5
73	43	34	0	4	19	27	29	53	7	4	7	26	0	1	22	23	31	13	20	22	17	16	37	11	10	38	10	2	4	10	23	30	0	13	4	8	24	0	5	16	0	21	33	57	11	4	12	0	9
74	43	30	0	9	19	32	31	36	4	2	7	27	0	1	19	27	31	18	18	24	9	9	29	8	13	33	9	1	5	16	23	35	0	9	6	12	33	2	5	22	0	22	24	48	12	4	13	2	7
75	42	28	0	12	17	33	32	21	1	2	6	28	0	1	11	28	30	20	17	24	9	9	28	7	16	33	9	0	7	20	22	35	1	3	7	11	37	5	5	28	1	16	21	40	12	3	15	6	3
76	38	35	0	10	13	31	26	13	1	2	4	23	6	3	8	30	27	19	19	25	12	12	30	5	19	32	12	0	13	20	24	29	8	1	7	9	40	5	7	21	2	10	19	33	23	2	16	10	1
77	38	47	3	13	19	35	25	15	3	6	8	32	5	5	19	43	25	21	21	24	12	24	27	10	13	19	12	0	6	26	25	27	9	0	5	13	35	1	7	18	4	14	20	33	40	5	12	17	0
78	35	56	6	8	15	30	21	9	2	8	6	22	11	8	20	43	25	18	21	30	19	23	30	9	20	18	20	0	11	22	28	19	14	0	7	10	31	1	10	15	6	10	9	15	36	3	14	18	0
79	33	57	14	8	14	22	19	10	1	14	6	15	14	8	21	41	28	17	21	38	25	20	30	9	13	17	18	0	22	16	35	16	21	0	15	7	26	1	10	9	6	6	0	0	27	2	14	15	0
80	37	59	19	5	20	28	20	14	3	17	17	24	11	13	28	41	24	14	18	35	22	16	26	14	23	2	17	0	15	21	28	13	19	0	14	6	12	0	11	6	8	6	0	0	37	5	8	13	0
81	41	61	24	3	20	23	20	14	9	27	23	22	15	15	31	39	25	15	21	32	29	17	24	16	16	2	9	0	21	21	33	10	18	1	26	6	6	0	11	0	8	3	0	0	32	2	5	8	0
82	48	61	29	3	19	14	23	14	20	31	21	24	17	13	38	35	25	16	25	26	27	20	22	18	17	9	5	0	25	22	43	11	7	7	28	7	0	0	7	2	9	0	0	0	25	1	2	8	3
83	49	60	40	1	20	17	35	16	23	32	46	28	12	27	47	34	20	8	21	21	22	19	12	24	39	4	14	0	17	28	32	6	4	19	14	7	2	0	6	1	10	0	0	0	22	1	1	7	11
84	52	61	33	1	22	5	44	14	39	34	34	30	14	26	58	36	20	21	22	14	16	16	12	19	43	10	14	2	23	33	45	12	1	24	14	9	1	0	4	2	12	0	0	0	14	0	0	11	23
85	53	62	20	1	24	1	53	11	59	32	25	35	29	26	68	41	22	36	22	7	14	11	12	13	30	15	9	4	30	38	43	16	1	19	13	10	0	0	2	2	18	0	0	1	9	0	0	27	25
86	51	61	29	0	25	2	68	12	51	34	40	38	19	33	74	39	10	31	17	3	7	7	19	11	37	9	17	1	24	42	38	19	1	25	0	10	0	0	2	0	13	0	0	1	3	0	0	18	37
87	54	47	18	4	22	0	57	8	62	29	27	44	33	33	87	47	12	32	13	2	7	12	29	5	27	20	12	1	22	43	42	21	7	17	0	14	0	0	1	0	13	0	1	4	0	0	0	27	35
88	57	24	6	10	17	0	31	2	69	21	22	44	33	36	55	43	14	31	9	0	7	16	38	1	24	22	12	1	18	43	40	21	17	13	0	16	0	0	0	0	6	0	2	6	0	0	0	35	23
89	57	16	5	1	18	4	49	5	56	26	34	42	28	37	48	47	7	26	10	0	5	12	21	0	27	23	21	5	23	44	40	23	9	13	0	22	2	0	0	0	3	0	9	8	0	0	0	28	16
90	58	10	2	4	13	7	29	6	49	23	31	37	28	40	14	46	11	22	5	0	6	11	32	0	19	24	14	5	18	31	42	23	14	10	0	22	2	3	0	0	0	1	9	8	0	0	1	35	10
91	58	6	0	6	7	7	7	8	38	24	20	25	18	40	6	29	14	18	0	0	4	11	41	0	8	16	12	5	12	18	28	25	19	8	4	18	1	9	0	0	0	1	6	6	0	0	3	17	6
92	56	6	0	3	16	16	11	11	20	26	28	25	28	34	3	41	7	23	0	0	6	7	38	0	7	22	9	12	9	18	39	23	18	9	8	20	3	10	0	0	0	0	9	6	0	3	7	9	6
93	37	15	0	11	8	17	0	8	16	26	20	16	22	40	0	35	12	14	0	0	8	6	39	0	3	18	6	10	5	8	34	23	17	7	13	8	2	12	0	0	0	1	2	1	0	7	9	2	4
94	36	12	2	9	13	33	2	19	12	25	32	18	27	39	0	41	10	23	0	0	9	1	33	0	5	18	0	9	3	7	27	19	16	7	14	11	2	16	0	0	0	0	2	1	0	12	21	1	4
95	33	8	5	7	18	48	4	32	10	23	37	20	29	28	0	41	9	19	0	0	10	1	27	0	4	18	0	7	2	5	18	14	14	6	15	18	2	19	0	1	0	0	3	1	0	17	29	1	6
96	29	10	12	5	20	49	6	36	8	21	42	21	45	15	0	29	5	12	0	0	5	1	23	1	2	18	0	5	1	3	9	8	8	3	14	18	3	18	1	3	0	0	6	1	1	19	23	1	13
97	16	16	23	11	19	48	7	39	12	24	32	19	39	15	0	17	9	3	0	0	9	1	25	2	9	16	0	3	1	0	6	8	6	1	17	13	2	11	0	5	0	0	3	0	0	20	23	1	13
98	30	22	37	11	22	52	11	43	12	25	30	23	60	18	5	7	1	1	0	3	3	3	24	12	11	18	0	0	0	0	2	3	0	0	14	6	4	10	0	7	0	0	3	1	1	19	19	0	19
EEA1
X	1	2	3	4	5	6	7	8	9	10	11	12	13	14	15	16	17	18	19	20	21	22	23	24	25	26	27	28	29	30	31	32	33	34	35	36	37	38	39	40	41	42	43	44	45	46	47	48	49
0	8	1	30	0	42	57	55	2	15	10	33	20	17	31	13	0	0	11	31	4	1	12	4	7	7	10	35	27	13	21	7	11	14	16	5	11	19	23	9	53	38	8	53	27	29	45	64	52	65
1	1	1	16	0	20	45	41	1	7	12	32	24	16	28	11	0	0	10	22	6	5	4	11	4	8	14	37	21	8	13	4	11	14	15	4	6	21	26	11	52	37	14	65	29	41	41	60	51	67
2	1	0	4	0	5	36	28	0	1	26	38	28	15	24	12	0	0	14	12	11	9	5	16	7	14	17	29	19	8	11	2	13	15	14	3	3	23	28	12	50	37	26	70	35	45	37	53	49	64
3	1	0	2	0	4	30	23	0	0	40	42	36	18	21	15	0	1	19	5	16	10	6	18	14	18	20	24	25	8	10	3	15	18	13	1	1	25	30	12	48	37	36	71	38	45	36	43	46	58
4	2	4	0	0	4	25	18	4	0	49	35	41	22	26	26	1	3	31	17	19	13	5	23	34	19	19	25	26	10	10	7	19	20	16	1	1	26	34	23	45	37	45	62	40	45	36	41	43	50
5	3	16	0	0	3	23	14	15	0	56	28	41	27	30	36	5	15	43	28	23	22	8	30	55	20	14	28	20	18	10	16	26	20	22	3	3	28	38	40	43	37	47	49	40	45	32	43	41	42
6	10	25	1	1	2	22	11	25	3	57	24	38	31	29	43	11	24	54	37	29	30	19	29	75	21	12	34	18	30	12	22	35	20	25	13	5	34	36	47	36	37	47	38	40	48	27	46	39	34
7	16	31	4	7	3	23	11	31	17	57	21	34	32	27	48	22	29	59	41	38	37	27	22	85	24	13	36	20	35	13	25	38	20	27	26	14	41	31	49	29	37	47	28	39	52	31	49	43	25
8	21	34	12	19	5	24	12	34	28	56	21	31	30	22	49	29	28	50	38	53	47	32	17	84	28	16	33	21	36	14	26	38	16	26	35	24	42	28	43	30	38	48	27	38	60	36	44	48	24
9	18.3787	27.5147	16.9853	14.7574	5.4142	32.4853	10.6716	31.7574	22.2218	50.8431	15.4289	28.6716	20.9792	9.3579	51.9142	18.4792	19.6005	30.5797	30.8076	38.8579	43.5858	39.5711	15.8787	68.0294	29.5	24.364	31.0858	23.4142	22.8579	15	22.2574	38	10.4289	26	40.5	27.8284	42.7071	27.1716	33.5147	29.5858	29.4792	46.2574	26.5858	37.5858	52.4289	32.4289	31.6508	40.1863	19.0503
10	24.92	24.68	20.96	11.68	8.96	35.34	14.3	32	23.64	48.34	16.64	26.68	19	6.98	53.34	16.32	14.36	22.68	26.36	26.4	50.9	44.98	14.68	58.04	35.62	34.94	28.68	24.34	16.68	17.32	20.34	38	14.94	22.7	47.98	36.6	40.36	24.7	23.72	31.32	31.3	49.64	26.34	36.68	51.64	40.26	25.36	44.94	15.68
11	28.5005	21.2027	17.3721	8.6855	16.4618	35.2664	19.3803	32.2832	23.7346	44.953	19.3155	21.3877	17.9843	5.9352	47.3219	15.9676	13.5162	17.9373	22.9687	10.9281	50.2718	49.63	15.0491	41.88	38.5329	41.397	25.7022	25.5486	9.3564	21.0971	20	29.0252	23.9278	18.1693	48.2842	38.7346	37.4849	21.7513	18.4692	33.3155	30.4358	53.3646	27.8317	32.6364	49.953	43.0345	20.1704	35.3785	13.4681
12	34.07	18.66	16.17	7	29.07	33.27	22.83	32.44	24	45.78	26.68	18.61	18	4	36.54	14.61	13.61	19.56	22.61	2.22	47.46	58.29	18.56	34.56	42.34	51.29	23.83	27	9.73	24	20.39	23.61	30.17	15.22	51.39	40.56	36.44	22.22	19	37.17	30.95	58.78	34.51	27.05	46.88	49.9	18.22	22.66	13
13	29.36	13.42	11.68	10.16	34.63	34.53	19.42	33.95	24	47.79	33.21	14.84	16.42	0.84	20.89	14	13.79	27.53	22.79	0.21	37.83	59.47	33.64	29.1	42.84	61.16	25.95	27	8.47	24.79	21	23	28.05	13.21	50.42	35.89	35.58	28.9	21.37	40.58	26.89	60	43.16	22.42	38.05	56	17.79	11.1	13
14	18.984	11.0886	6.5478	13.3759	41.8332	31.1366	16.7358	36.0584	21.9769	49.4112	26.9308	16.8403	14.0886	0	12.8191	14	16.4875	37.4272	26.5459	0	36.1352	58.8172	63.9161	20.8191	47.9218	63.5407	24.4946	27	3.9006	26.5407	22.7819	16.8191	29.8403	13	39.0674	29.6948	34.8121	39.4093	24.4875	43.9519	22.5125	51.8898	40.9185	19.959	36.1469	47.0546	16.0886	6.2534	12.1649
15	12.96	11	4.49	14.49	39.33	23.43	13.45	37.49	25.08	52	15.84	20	12.47	0	9	14.51	23.59	48.08	36.1	4.59	19.23	51.31	76.27	12.41	56.55	59.39	25.53	25.47	2.49	26.98	24.51	8.41	28.92	13	20.78	25.41	37.57	51.06	28.02	48	13.37	44.9	34.94	21	36.98	39.9	14.98	6	11.49
16	7.52	8.39	6.61	14	33.61	15.65	9.26	32.65	24.65	56.35	17.57	21.74	12.74	0	2.04	17.61	30.61	52	60.14	20.31	14.7	50.7	75.44	8	73.79	59.22	27	23.13	3.74	30.35	25	4.87	27.61	14.74	23.05	29.7	40.13	57.48	30.74	47.13	8.74	43.48	32.87	24.48	47.31	47.18	14	12.09	12.74
17	2.05	7.01	6.01	14	23.11	12.03	7.02	29.03	33.9	56.01	13.06	20.02	13	5.94	6.94	28.89	41.89	57.94	80.82	47.74	13.03	23.29	57.2	1.07	72.04	50.1	32.94	25.97	5.98	30.01	24.01	4.01	22.06	15	15.1	22.09	48.91	61.96	31.99	43.04	3.06	35.09	32.01	25.99	41.08	52.96	16.97	13.99	16.96
18	2	6.01	8.97	15.98	14.09	8.04	5.02	20.09	41.92	54.02	7.06	17.03	13	10.95	11.95	40.88	54.87	51.07	69.12	48.99	10.03	15.08	37.2	0.01	65.07	40.1	36.96	33.92	12.93	20.1	22.02	3.01	15.07	14.01	5.1	15.07	39.1	63.98	32	32.11	1.02	22.13	31.01	27.98	27.14	56.96	20.96	15.98	20.96
19	1.01	6	11.97	16.99	7.07	4.04	4.01	14.06	47.94	51.03	3.04	12.05	13	11.99	12.99	52.88	62.92	45.06	53.16	49.99	8.02	8.07	19.18	0	48.17	33.07	37	40.93	18.94	11.09	17.05	3	8.07	24.89	5	9.06	26.13	52.12	28.04	25.07	1	6.16	29.02	28.99	14.13	36.21	30.9	25.9	26.94
20	0.01	6.99	13.98	17	3.04	1.03	4	11.03	51.96	48.03	3.99	7.05	14.98	14.97	18.94	60.92	61.02	43.02	22.31	45.05	7.01	4.04	15.04	0.99	31.17	27.06	37	45.95	21.97	4.07	14.03	3	3.05	35.89	5.99	5.04	15.11	38.14	24.04	20.05	1	2.04	29.99	25.04	3.11	11.25	39.91	34.91	32.94
21	0	6	22	13	5	1	0	3	53	49	22	16	20	42	18	67	64	49	45	49	14	11	22	4	58	34	42	74	22	12	16	32	7	46	13	20	23	53	33	31	4	7	38	36	11	37	59	49	47
22	0	5	20	13	0	0	4	3	54	47	40	16	46	51	38	67	62	50	24	41	15	9	17	6	35	34	49	74	26	3	16	35	3	41	17	5	12	39	37	20	3	4	40	29	6	29	59	44	39
23	0	1	15	11	0	0	8	2	54	47	53	19	66	59	54	67	58	50	9	33	20	10	14	17	16	31	50	64	32	1	24	38	3	38	22	10	10	26	41	7	1	4	38	20	4	21	58	39	31
24	0	2	13	12	4	1	10	7	53	46	57	33	66	61	64	66	54	49	0	26	31	14	14	25	10	24	46	55	37	0	44	43	7	40	30	15	8	26	41	3	1	4	36	10	3	15	51	31	26
25	0	6	13	15	11	9	12	14	52	45	59	47	66	62	69	64	51	50	0	18	44	21	17	23	6	23	37	48	43	0	56	45	13	40	37	21	8	27	40	0	2	11	31	5	2	11	43	26	22
26	1	7	18	27	21	20	25	22	51	45	59	63	63	61	68	60	50	50	5	15	59	29	20	18	7	27	27	51	46	4	64	43	23	36	43	28	7	27	27	0	5	17	27	0	2	13	32	24	22
27	1	8	17	31	11	11	16	19	46	40	55	55	58	55	67	56	45	46	0	8	55	30	20	16	0	25	7	34	43	0	39	28	18	34	34	9	4	16	15	0	1	4	18	0	0	10	19	9	18
28	2	10	26	49	17	25	28	23	45	40	55	67	57	56	63	54	44	46	0	8	72	39	26	6	5	24	4	38	46	0	44	33	32	34	42	20	4	15	7	0	4	4	18	0	0	17	16	11	25
29	10	13	44	53	41	41	45	29	43	40	55	66	53	58	59	53	46	46	14	16	85	44	41	0	15	22	4	42	47	14	47	40	47	37	51	26	7	12	8	6	15	5	20	0	2	27	17	20	40
30	18	16	65	55	71	57	59	36	41	43	53	63	53	58	55	52	48	45	34	30	89	46	65	0	26	25	4	47	47	36	49	48	62	42	59	28	16	10	9	15	30	8	28	0	4	36	19	25	48
31	21	19	64	58	66	56	50	33	41	40	50	54	43	56	50	48	45	40	30	24	86	43	62	1	16	27	2	42	41	20	29	29	40	34	53	20	2	3	6	6	22	3	6	0	2	25	12	16	47
32	28	19	70	62	73	73	63	44	39	42	49	54	51	55	47	47	45	31	42	32	86	56	71	1	27	33	2	46	52	31	32	42	61	37	58	28	4	7	7	24	39	9	19	4	7	34	21	20	48
33	35	20	74	63	75	62	73	54	37	46	48	54	54	55	46	46	45	20	51	38	70	73	77	1	39	36	3	49	63	41	45	47	81	47	61	37	5	10	8	44	51	23	54	17	17	44	28	24	45
34	45	27	70	74	57	47	58	36	39	42	41	51	39	53	42	44	44	13	44	35	50	64	71	1	28	44	0	36	62	25	31	34	61	32	48	36	0	7	4	27	39	8	37	18	11	29	22	20	36
35	57	35	70	65	56	46	70	54	40	48	40	51	45	53	42	44	39	7	45	44	28	68	73	9	43	56	4	47	64	41	44	41	67	48	57	49	15	10	5	50	50	22	58	29	30	51	34	29	35
36	66	43	70	53	54	41	76	69	42	56	44	51	50	53	43	48	34	2	45	54	14	70	73	21	59	69	32	57	66	57	55	47	69	57	61	62	37	27	11	64	56	45	69	38	45	59	44	37	33
37	67	56	67	63	40	35	71	59	45	55	32	48	44	51	41	44	42	1	36	49	4	49	66	9	47	78	25	59	66	41	44	39	59	46	59	57	7	29	7	42	48	35	61	37	25	46	46	35	34
38	68	67	66	49	34	32	73	67	49	61	46	48	52	51	42	47	32	11	36	42	2	43	43	35	66	81	45	73	69	51	59	42	56	61	64	68	33	60	19	55	56	50	73	46	49	57	58	46	36
39	66	69	59	62	34	25	68	56	50	59	40	46	51	50	40	46	40	15	29	35	1	24	35	27	55	77	36	62	68	44	44	33	55	47	59	61	28	52	12	40	54	41	64	48	47	53	60	46	33
40	66	76	52	49	28	29	73	68	53	56	46	48	55	52	42	53	34	29	28	27	1	17	15	61	67	65	49	74	72	60	56	51	52	56	62	70	62	65	31	56	59	58	71	59	61	62	69	54	49
41	61	74	41	53	29	27	72	66	53	43	40	47	54	54	42	51	40	29	29	19	2	11	14	46	55	52	46	63	71	60	43	49	54	48	60	68	58	58	25	45	59	55	67	59	62	49	72	63	54
42	64	77	33	28	14	33	72	68	61	30	51	50	57	55	44	55	23	39	42	15	3	7	7	60	77	38	61	63	71	64	54	66	53	66	65	74	65	71	53	69	63	64	74	64	64	68	81	73	80
43	62	74	26	38	23	31	70	69	61	22	54	49	59	59	44	52	24	31	47	10	14	7	8	53	75	30	56	40	64	61	30	60	53	60	67	71	64	69	51	63	64	62	71	62	59	69	81	83	80
44	61	69	21	57	31	32	68	70	60	21	58	51	60	63	47	51	24	19	48	6	22	8	13	49	69	24	44	26	39	53	14	45	54	54	68	64	63	67	46	56	60	52	67	52	52	66	82	83	79
45	64	71	17	41	25	35	50	70	63	8	60	53	61	59	47	51	11	21	64	6	11	7	7	60	69	17	54	27	40	68	14	60	46	59	72	74	67	71	60	71	66	65	73	61	70	74	82	77	80
46	62	65	11	51	26	41	49	67	61	6	60	54	63	61	48	50	11	15	56	6	20	8	21	55	59	16	43	27	28	67	13	53	56	45	70	71	68	69	39	52	63	61	64	57	58	72	81	76	77
47	63	65	5	16	10	40	22	58	61	0	59	55	65	54	46	42	4	12	65	3	14	5	9	52	58	12	53	28	17	71	14	65	48	54	65	71	68	69	61	61	63	67	66	63	76	77	78	70	76
48	62	62	5	16	14	52	25	60	43	0	56	60	66	54	45	41	5	9	55	4	21	6	15	47	42	13	40	28	19	70	12	52	66	47	61	53	69	62	53	50	51	54	58	61	72	74	75	52	72
49	55	60	8	16	22	70	31	70	21	0	49	68	66	45	48	41	6	10	42	5	25	9	21	36	38	16	25	28	19	64	8	41	75	44	56	39	71	44	52	46	44	44	51	59	67	72	64	41	63
50	48	48	22	15	29	70	33	64	17	0	40	71	60	32	53	45	10	12	28	6	29	12	24	21	44	17	8	29	18	55	15	32	80	38	49	38	73	31	54	43	43	42	45	54	59	66	57	41	56
51	25	34	37	14	35	58	33	52	14	0	38	72	51	26	55	50	14	11	14	8	34	12	25	11	43	17	2	30	30	39	28	26	80	28	39	35	74	26	60	43	43	41	45	52	42	63	57	40	56
52	2	20	40	12	32	47	33	38	11	0	38	71	45	22	57	57	18	9	1	9	25	9	25	2	37	16	0	26	50	21	26	22	66	27	32	29	67	25	64	41	43	41	47	56	32	63	57	37	56
53	3.1213	19.7071	53.5208	23.5563	54.1274	38.5147	45.0208	36.4645	25.4706	4.8284	37.6716	61.7218	43.6716	23.4142	56.6213	62.9853	40.2132	12.7426	0.2929	19.3995	26	12.0355	34.3995	0.7929	32.5503	20.5355	0.7071	25.3787	51.7929	24.5355	21.5503	18.9645	64.8076	38.6066	35.4497	36.5711	53.6863	26	58.136	34.7218	40.7574	40.5858	49.9142	54.6716	32.0858	63.2929	58.7071	43.364	56
54	1.02	17.02	52.08	17.42	46.5	29.72	49.34	29.74	30	9.98	37.02	45.78	35.42	22.02	51.7	66.64	41.42	12.02	0	24.66	19.08	16.96	31.4	0	25.72	20.36	1.66	23.36	51.36	20.72	18.02	16.68	54.48	51.26	34.02	45.94	39.74	29.64	52.7	34.98	37.7	47.6	57.28	60.28	34.98	62.02	56.7	47.32	52.04
55	0	22.58	54.58	25.22	49.28	21.36	61.22	32.58	43.16	26.98	48.22	33.42	37.58	25.7	40.6	66.12	49.22	20.4	0	26.88	29.1	18.06	28.94	5.64	23.94	26.52	1.06	23.88	45.3	19.88	18.88	16	58.28	55.94	38.64	48.06	24.72	29.12	43.48	33.18	40.7	41.6	45.9	50.78	33.18	66.64	60.64	57.4	50
56	0	21	41	15	15	17	61	26	40	30	44	24	26	21	37	64	39	17	0	19	8	22	14	3	22	20	2	21	36	25	16	13	31	62	39	51	17	31	38	44	35	44	57	59	34	63	61	54	40
57	1	27	42	27	23	16	64	39	48	39	44	17	27	26	24	46	55	32	0	20	6	25	13	5	20	21	1	21	29	30	14	10	41	46	41	50	5	25	25	35	29	37	42	45	26	63	50	50	21
58	1	42	21	13	11	11	58	54	35	40	37	11	24	23	17	27	39	27	0	14	3	34	10	0	22	16	2	15	24	41	13	8	26	42	33	52	2	29	22	42	26	39	48	46	30	55	48	48	15
59	1	47	21	16	11	13	66	46	35	47	33	6	31	30	2	14	43	29	0	11	2	41	5	0	21	16	2	15	21	38	10	6	30	29	33	46	1	22	13	31	26	23	24	21	22	52	41	45	3
60	1	61	6	7	4	12	63	60	26	46	26	3	32	22	1	6	29	14	1	10	2	41	5	3	22	11	13	10	23	41	10	8	16	27	24	49	2	22	12	37	27	37	27	27	26	48	43	47	3
61	1	62	6	7	8	34	67	43	26	42	13	2	33	20	1	3	31	16	1	7	2	48	0	7	17	9	11	10	22	38	6	5	21	12	19	43	3	20	5	21	29	28	13	14	15	36	26	38	1
62	4	65	2	0	4	43	62	52	24	37	11	1	28	14	1	1	30	8	1	8	3	47	0	10	26	12	20	10	27	41	11	9	15	13	19	50	6	21	8	27	33	46	20	27	20	25	34	48	11
63	6	62	1	0	11	63	64	42	25	30	3	1	36	14	0	0	30	8	7	4	4	47	0	20	24	13	13	6	25	37	9	7	20	2	17	43	15	18	5	17	33	27	15	12	15	12	23	43	6
64	18	61	0	0	14	63	55	46	23	17	8	1	33	9	0	0	29	9	8	6	7	43	0	21	31	20	23	9	24	33	16	36	17	5	20	47	27	21	9	24	35	38	21	23	24	13	36	45	13
65	26	56	0	0	30	67	43	36	27	21	4	0	38	8	0	1	29	10	13	2	11	46	4	33	27	16	28	4	23	31	9	29	25	2	17	38	37	19	4	13	32	27	17	18	23	9	14	27	13
66	33	27	0	0	44	63	24	38	26	13	8	0	31	5	0	2	27	10	14	6	15	42	11	34	41	22	36	26	25	30	15	50	14	17	19	43	45	23	12	16	36	40	24	35	24	13	29	30	20
67	35	15	0	1	55	69	19	35	29	20	3	0	33	5	0	4	13	11	14	4	19	35	20	42	43	19	42	26	24	31	12	39	21	17	17	27	43	23	12	13	38	25	24	35	23	10	18	20	19
68	33	3	0	0	59	65	8	39	23	17	12	0	24	5	0	3	9	11	15	11	22	26	22	41	43	27	55	42	28	33	21	52	15	37	20	29	49	26	22	19	33	28	32	44	26	16	36	22	25
69	36	0	3	1	68	56	6	38	26	17	5	0	8	4	0	5	0	12	16	10	22	24	26	46	41	28	50	43	26	36	19	46	26	29	21	19	45	26	27	20	34	25	28	43	28	16	18	24	23
70	32	0	1	0	59	42	5	41	17	14	5	0	3	5	0	4	0	12	16	14	23	19	28	36	40	40	55	45	29	38	25	61	14	30	21	23	48	25	29	20	28	30	31	49	19	21	18	28	21
71	44	0	12	0	66	32	3	24	16	15	0	0	0	7	2	7	0	14	18	15	24	20	32	36	39	44	48	43	26	46	22	55	23	23	25	21	43	25	32	25	26	30	29	47	15	23	13	32	23
72	55	0	25	2	70	20	0	8	14	13	0	0	0	13	9	13	1	17	20	15	23	19	32	28	39	41	41	40	23	52	27	40	30	20	33	20	39	25	36	29	22	30	31	44	10	24	13	33	22
73	36	0	12	1	59	18	0	8	9	9	0	0	0	13	3	8	1	19	18	16	22	20	35	9	38	53	38	53	24	52	34	44	27	20	33	20	44	24	32	33	21	30	35	39	7	23	17	31	21
74	39	0	27	5	50	15	0	4	4	4	1	0	0	14	10	11	3	25	20	19	24	19	32	4	40	49	29	53	23	52	37	37	32	19	40	20	45	24	33	47	21	31	36	33	8	32	22	38	20
75	41	2	37	11	43	9	0	0	0	4	3	0	0	15	23	13	7	30	24	24	24	25	40	2	43	45	19	49	22	52	27	33	36	19	43	23	42	23	33	60	23	32	34	32	10	45	30	46	20
76	40	10	34	21	41	7	8	0	0	3	8	1	13	14	39	19	13	34	28	32	32	36	57	1	44	43	11	32	22	51	26	30	41	22	44	26	37	25	32	53	21	33	32	33	10	50	33	49	20
77	50	10	51	41	51	2	11	0	0	10	19	4	17	22	43	27	14	32	31	36	35	23	37	4	44	35	22	27	21	51	22	26	42	18	39	30	31	20	35	39	22	33	33	39	13	51	28	49	21
78	45	20	44	49	39	8	22	0	1	10	28	9	42	23	62	38	20	44	49	44	53	34	40	3	44	29	17	20	22	48	29	25	46	20	37	37	34	20	34	37	19	34	35	36	16	53	31	49	21
79	39	33	29	47	21	14	31	0	2	10	39	32	59	24	70	52	26	60	76	49	66	46	42	3	38	25	14	20	25	43	33	25	46	22	38	45	39	17	35	26	22	34	38	32	27	54	26	44	20
80	43	33	44	55	22	3	45	1	11	17	56	43	63	30	70	60	20	57	66	47	63	30	14	6	30	4	17	18	19	33	18	19	46	16	31	44	39	12	34	19	20	28	37	24	37	49	19	27	19
81	40	48	29	45	9	4	52	1	22	20	71	68	78	33	73	72	37	68	75	55	75	30	14	7	29	3	17	17	23	27	21	21	46	16	38	50	39	15	34	14	25	34	41	17	50	50	9	23	19
82	40	64	15	28	2	10	52	3	36	24	72	71	81	35	73	77	64	75	79	62	73	29	12	8	28	12	17	14	29	20	31	24	45	17	43	56	37	19	35	18	24	40	43	11	56	43	7	29	21
83	40	56	18	18	2	4	58	14	51	44	73	75	76	40	71	77	47	74	67	49	50	11	11	15	28	5	15	10	14	9	17	20	34	11	29	45	26	18	23	20	27	43	27	10	52	35	4	21	20
84	40	60	11	4	0	12	54	10	61	56	71	77	81	43	71	78	61	79	68	52	44	15	13	18	30	13	17	10	16	12	26	27	33	15	40	45	23	23	25	27	29	48	25	9	55	28	4	36	24
85	39	60	10	1	0	22	43	6	65	60	67	77	82	55	73	78	72	81	66	56	29	18	16	24	30	15	16	10	19	17	31	37	31	19	48	45	21	22	31	30	32	51	23	9	41	33	12	27	27
86	44	43	8	0	0	19	54	8	67	74	69	78	79	59	72	78	66	80	60	40	8	11	10	24	24	6	15	5	10	10	15	27	27	15	40	26	19	26	25	38	29	47	13	10	44	30	11	17	31
87	52	43	5	0	11	39	46	5	69	74	66	78	81	76	74	78	72	80	60	36	2	11	5	48	30	13	15	3	14	11	29	37	30	19	49	26	30	28	34	41	36	44	13	15	35	38	21	17	39
88	60	42	2	0	25	49	33	6	70	59	59	79	81	78	71	73	73	79	60	31	10	13	2	66	44	14	15	1	19	12	30	35	32	24	50	25	38	28	38	41	40	37	12	20	28	44	28	17	48
89	65	24	0	0	14	54	34	4	70	67	59	77	67	79	63	67	50	76	60	7	6	7	1	73	43	7	17	1	5	5	23	29	25	22	43	13	38	28	31	47	45	31	19	25	20	47	32	17	50
90	62	34	20	1	43	60	30	10	69	53	53	76	62	81	57	60	56	62	55	6	13	18	5	79	52	8	18	6	9	25	31	30	26	27	45	14	38	26	33	47	46	26	18	30	13	55	39	19	53
91	58	46	42	2	73	65	35	19	69	40	52	70	43	82	47	49	62	46	50	5	23	28	11	78	42	12	15	13	13	42	34	23	27	27	45	14	33	21	27	47	38	20	18	35	7	61	42	16	46
92	52	25	42	0	66	68	49	4	68	34	48	58	32	81	41	36	27	36	52	0	13	18	2	69	26	7	22	8	9	45	34	19	22	27	39	15	32	27	22	59	41	19	26	34	8	54	52	19	55
93	55	44	54	22	68	73	57	15	67	22	48	43	23	80	34	22	31	21	43	0	18	33	8	58	23	13	21	15	13	45	36	16	23	25	39	18	20	23	18	50	32	13	25	37	7	57	56	20	50
94	49	36	49	10	51	66	50	9	61	16	42	31	21	74	33	11	15	13	45	0	9	32	4	47	13	6	29	15	14	45	36	16	19	27	31	19	16	23	17	56	37	12	27	35	9	54	64	26	55
95	32	29	40	5	33	59	40	5	52	9	37	20	18	59	27	2	4	12	40	0	1	24	0	29	9	1	31	16	14	32	34	14	15	26	21	13	13	23	15	60	36	8	31	31	11	52	68	30	60
96	10	15	27	0	28	59	35	3	33	1	33	20	11	42	19	0	1	14	35	0	0	14	0	10	6	2	33	17	14	19	17	12	14	22	9	9	11	22	9	58	34	5	38	27	13	49	61	31	62
97	17	30	52	0	53	59	57	6	27	8	35	18	20	35	15	0	2	11	39	2	2	22	2	11	7	6	32	26	21	31	20	11	15	18	13	15	17	22	11	54	39	8	41	29	21	49	68	53	62
98	8	1	30	0	42	57	55	2	15	10	33	20	17	31	13	0	0	11	31	4	1	12	4	7	7	10	35	27	13	21	7	11	14	16	5	11	19	23	9	53	38	8	53	27	29	45	64	52	65
[truncated: 50 more columns]

## Sheet: Fig2b raw peripheral
1			2			3			4			5			6
Time [ns]	Lifetime HyD 1 [Events]		Time [ns]	Lifetime HyD 1 [Events]		Time [ns]	Lifetime HyD 1 [Events]		Time [ns]	Lifetime HyD 1 [Events]		Time [ns]	Lifetime HyD 1 [Events]		Time [ns]	Lifetime HyD 1 [Events]
-0.774783	1		-0.581038	1		-1.74414	1		-1.55015	1		-1.45343	1		-0.484601	5
-0.763137	0		-0.569779	0		-1.73182	0		-1.53773	0		-1.44149	0		-0.47441	0
-0.751491	0		-0.558521	0		-1.71949	0		-1.52531	0		-1.42955	0		-0.464218	0
-0.739845	0		-0.547263	0		-1.70717	0		-1.51289	0		-1.41761	0		-0.454027	0
-0.728199	0		-0.536005	0		-1.69484	0		-1.50047	0		-1.40568	0		-0.443835	0
-0.716553	0		-0.524747	0		-1.68252	0		-1.48804	0		-1.39374	0		-0.433644	0
-0.704907	0		-0.513488	0		-1.67019	0		-1.47562	0		-1.3818	0		-0.423452	0
-0.693261	0		-0.50223	0		-1.65787	0.168		-1.4632	0		-1.36987	0		-0.413261	0
-0.681615	0		-0.490972	0.449		-1.64554	0.832		-1.45078	0		-1.35793	1		-0.403069	0
-0.669968	0		-0.479714	0.551		-1.63322	0		-1.43836	0		-1.34599	0		-0.392878	0
-0.658322	0.633		-0.468456	0		-1.62089	0		-1.42593	0		-1.33406	0		-0.382686	0
-0.646676	2.367		-0.457198	0		-1.60857	0		-1.41351	0		-1.32212	0		-0.372495	0
-0.63503	0		-0.445939	0		-1.59624	0		-1.40109	0		-1.31018	0		-0.362303	0
-0.623384	0		-0.434681	0		-1.58392	0		-1.38867	0		-1.29824	0		-0.352112	0
-0.611738	0		-0.423423	0		-1.57159	0		-1.37625	0		-1.28631	0		-0.34192	0
-0.600092	0		-0.412165	0		-1.55927	0		-1.36383	0		-1.27437	0		-0.331728	0
-0.588446	0		-0.400907	0		-1.54694	0		-1.3514	0		-1.26243	0		-0.321537	0
-0.5768	0		-0.389648	0.898		-1.53462	0		-1.33898	0		-1.2505	0		-0.311345	0
-0.565154	0		-0.37839	0.102		-1.52229	0		-1.32656	0		-1.23856	0		-0.301154	0
-0.553508	0		-0.367132	0		-1.50997	0		-1.31414	0		-1.22662	0		-0.290962	0
-0.541862	0		-0.355874	0		-1.49764	0		-1.30172	0		-1.21469	0		-0.280771	0
-0.530216	0		-0.344616	0		-1.48532	0		-1.28929	0		-1.20275	0		-0.270579	0
-0.51857	0		-0.333358	0		-1.47299	0		-1.27687	0		-1.19081	0		-0.260388	0
-0.506924	0		-0.322099	0		-1.46067	0		-1.26445	0		-1.17888	0		-0.250196	0
-0.495278	0.125		-0.310841	0		-1.44834	0		-1.25203	0		-1.16694	0		-0.240005	0
-0.483632	4.875		-0.299583	0.186		-1.43602	0		-1.23961	0		-1.155	0		-0.229813	0
-0.471985	0		-0.288325	0.814		-1.42369	0		-1.22719	0		-1.14306	0		-0.219622	0
-0.460339	1.884		-0.277067	0		-1.41137	0		-1.21476	0		-1.13113	0		-0.20943	0
-0.448693	1.116		-0.265808	0		-1.39904	0		-1.20234	0		-1.11919	0		-0.199239	1.437
-0.437047	0		-0.25455	0		-1.38672	0		-1.18992	0		-1.10725	0		-0.189047	1.563
-0.425401	0.693		-0.243292	1.982		-1.3744	0		-1.1775	0		-1.09532	0		-0.178856	0
-0.413755	2.307		-0.232034	0.018		-1.36207	0.672		-1.16508	0		-1.08338	0		-0.168664	0
-0.402109	0		-0.220776	0		-1.34975	0.328		-1.15265	0		-1.07144	0		-0.158473	0
-0.390463	0.834		-0.209518	0		-1.33742	0		-1.14023	0		-1.05951	0		-0.148281	1.468
-0.378817	0.166		-0.198259	1.905		-1.3251	0		-1.12781	0		-1.04757	0		-0.13809	4.457
-0.367171	0		-0.187001	1.095		-1.31277	0		-1.11539	0		-1.03563	0		-0.127898	3.583
-0.355525	0		-0.175743	0		-1.30045	0		-1.10297	0		-1.02369	0		-0.117707	0.492
-0.343879	0		-0.164485	0		-1.28812	0		-1.09055	0		-1.01176	0		-0.107515	0
-0.332233	0		-0.153227	0		-1.2758	0		-1.07812	0		-0.999821	0		-0.0973236	8.901
-0.320587	0		-0.141968	0		-1.26347	0.84		-1.0657	1		-0.987884	0		-0.0871321	0.099
-0.308941	0		-0.13071	1.803		-1.25115	0.16		-1.05328	0		-0.975947	0		-0.0769406	0
-0.297295	2.21		-0.119452	1.197		-1.23882	0		-1.04086	0		-0.96401	0		-0.0667491	0
-0.285648	2.79		-0.108194	0		-1.2265	0		-1.02844	0		-0.952073	0		-0.0565576	1.158
-0.274002	0		-0.0969358	8		-1.21417	0		-1.01601	0		-0.940136	0		-0.0463661	4.842
-0.262356	0		-0.0856776	0		-1.20185	0		-1.00359	0		-0.928199	0		-0.0361745	0.885
-0.25071	0		-0.0744194	1.218		-1.18952	0		-0.991171	0		-0.916262	0		-0.025983	4.883
-0.239064	0		-0.0631612	1.782		-1.1772	0		-0.978749	0		-0.904325	0		-0.0157915	5.232
-0.227418	0		-0.051903	4.368		-1.16487	0		-0.966327	0		-0.892388	0		-0.0056	6.272
-0.215772	0		-0.0406448	1.632		-1.15255	0		-0.953905	0		-0.880451	0		0.00459152	7.728
-0.204126	0.4		-0.0293867	6		-1.14022	0		-0.941484	0		-0.868514	0		0.014783	0
-0.19248	7.6		-0.0181285	0		-1.1279	0		-0.929062	0		-0.856577	0		0.0249745	3.606
-0.180834	0		-0.0068703	5.58		-1.11557	0		-0.91664	0		-0.84464	0		0.0351661	2.394
-0.169188	0		0.00438788	9.42		-1.10325	0		-0.904218	0		-0.832703	0.486		0.0453576	5.624
-0.157542	0		0.0156461	4.164		-1.09092	0		-0.891796	0		-0.820766	1.514		0.0555491	2.376
-0.145896	10		0.0269042	10.386		-1.0786	0		-0.879375	0		-0.808829	0		0.0657406	0
-0.13425	0.768		0.0381624	1.514		-1.06627	0		-0.866953	0		-0.796892	0		0.0759321	0
-0.122604	2.232		0.0494206	4.821		-1.05395	0		-0.854531	0		-0.784955	0		0.0861236	0
-0.110958	0		0.0606788	4.115		-1.04162	0		-0.842109	0		-0.773018	0		0.0963152	14.37
-0.0993115	12.885		0.071937	0		-1.0293	0		-0.829687	0		-0.761081	0		0.106507	0.63
-0.0876655	2.115		0.0831952	0		-1.01697	0		-0.817265	0		-0.749144	0		0.116698	0.54
-0.0760194	1.827		0.0944533	10.673		-1.00465	0		-0.804844	0		-0.737207	0		0.12689	8.46
-0.0643733	5.173		0.105712	2.327		-0.992325	0		-0.792422	0		-0.72527	0		0.137081	0.648
-0.0527273	7.956		0.11697	6.001		-0.98	0.073		-0.78	0		-0.713333	0		0.147273	5.482
-0.0410812	4.044		0.128228	5.999		-0.967675	0.927		-0.767578	0		-0.701396	0		0.157464	8.662
-0.0294352	3		0.139486	1.86		-0.95535	0		-0.755156	0		-0.689459	0.03		0.167656	2.208
-0.0177891	0		0.150744	2.14		-0.943025	0		-0.742735	0		-0.677522	1.97		0.177847	0
-0.00614303	14.477		0.162002	5.509		-0.930701	0		-0.730313	1.654		-0.665585	0		0.188039	6.255
0.00550303	16.523		0.173261	1.491		-0.918376	0		-0.717891	0.346		-0.653648	0		0.19823	8.745
0.0171491	0		0.184519	0.327		-0.906051	0		-0.705469	0		-0.641712	0		0.208422	0
0.0287952	7.91		0.195777	7.263		-0.893726	0		-0.693047	0		-0.629775	0		0.218613	2.28
0.0404412	16.426		0.207035	12.41		-0.881401	0.482		-0.680625	0		-0.617838	0		0.228805	1.72
0.0520873	11.664		0.218293	8.288		-0.869076	1.518		-0.668204	0		-0.605901	0		0.238996	0
0.0637333	2.019		0.229552	5.712		-0.856752	0		-0.655782	0		-0.593964	0		0.249188	0
0.0753794	4.477		0.24081	0		-0.844427	0		-0.64336	0		-0.582027	2		0.259379	7.74
0.0870255	5.529		0.252068	0.225		-0.832102	0		-0.630938	2		-0.57009	0		0.269571	5.56
0.0986715	61.975		0.263326	3.719		-0.819777	0		-0.618516	0		-0.558153	0		0.279762	0.7
0.110318	2.385		0.274584	3.056		-0.807452	0		-0.606095	0		-0.546216	0		0.289954	12.051
0.121964	31.091		0.285842	10.602		-0.795127	0		-0.593673	0		-0.534279	2		0.300145	0.949
0.13361	13.524		0.297101	8.398		-0.782802	0		-0.581251	0		-0.522342	0		0.310337	19.174
0.145256	64.96		0.308359	0		-0.770478	0		-0.568829	0		-0.510405	0		0.320528	6.226
0.156902	16.098		0.319617	3		-0.758153	0		-0.556407	0		-0.498468	0		0.33072	5.386
0.168548	26.92		0.330875	0.808		-0.745828	0		-0.543985	0		-0.486531	1.884		0.340912	6.124
0.180194	21.169		0.342133	3.192		-0.733503	0		-0.531564	0		-0.474594	0.116		0.351103	4.09
0.19184	82.413		0.353392	1.572		-0.721178	0		-0.519142	0		-0.462657	0		0.361295	0
0.203486	10.44		0.36465	1.428		-0.708853	0		-0.50672	0		-0.45072	0		0.371486	0
0.215132	4.004		0.375908	0		-0.696528	0		-0.494298	0		-0.438783	0		0.381678	11.194
0.226778	9.996		0.387166	16		-0.684204	0.577		-0.481876	0		-0.426846	0		0.391869	17.806
0.238424	34.4		0.398424	0		-0.671879	0.423		-0.469455	0		-0.414909	0		0.402061	2.928
0.25007	24.49		0.409682	8.225		-0.659554	0		-0.457033	0		-0.402972	0		0.412252	14.93
0.261716	12.82		0.420941	16.775		-0.647229	0		-0.444611	0		-0.391035	6.32		0.422444	10.142
0.273362	17.29		0.432199	5.208		-0.634904	0		-0.432189	0		-0.379098	1.68		0.432635	9.615
0.285008	12.3		0.443457	2.792		-0.622579	0		-0.419767	0		-0.367161	0		0.442827	5.385
0.296655	12.7		0.454715	8.757		-0.610255	0		-0.407345	0		-0.355224	0		0.453018	8.916
0.308301	0		0.465973	0.243		-0.59793	0		-0.394924	2.484		-0.343287	0		0.46321	14.994
0.319947	17.95		0.477232	7.67		-0.585605	0		-0.382502	3.516		-0.33135	0		0.473401	3.09
0.331593	17.338		0.48849	18.33		-0.57328	0		-0.37008	0		-0.319413	0		0.483593	7.168
0.343239	19.712		0.499748	3.085		-0.560955	0		-0.357658	0		-0.307476	0		0.493784	0.832
0.354885	12.564		0.511006	16.697		-0.54863	0		-0.345236	0		-0.295539	5.104		0.503976	16.966
0.366531	27.012		0.522264	8.913		-0.536305	0		-0.332815	0		-0.283602	2.896		0.514167	25.279
0.378177	5.224		0.533522	13.005		-0.523981	0		-0.320393	0		-0.271665	0		0.524359	5.555
0.389823	25.2		0.544781	6.3		-0.511656	0		-0.307971	0		-0.259728	0		0.53455	7.955
0.401469	5.522		0.556039	1.688		-0.499331	0		-0.295549	7.282		-0.247792	0		0.544742	5.457
0.413115	21.647		0.567297	2.312		-0.487006	0.913		-0.283127	3.718		-0.235855	0		0.554933	4.788
0.424761	6.831		0.578555	9.672		-0.474681	0.087		-0.270705	0		-0.223918	0		0.565125	0
0.436407	10.525		0.589813	3.328		-0.462356	0		-0.258284	0		-0.211981	0		0.575316	8.52
0.448053	13.043		0.601072	7		-0.450032	0		-0.245862	0		-0.200044	2.916		0.585508	15.48
0.459699	28.558		0.61233	0		-0.437707	0		-0.23344	0		-0.188107	3.084		0.595699	10.511
0.471345	14.538		0.623588	4.656		-0.425382	0		-0.221018	0		-0.17617	0		0.605891	19.601
0.482992	24.152		0.634846	12.834		-0.413057	0		-0.208596	0		-0.164233	0		0.616082	19.745
0.494638	3.944		0.646104	10.9		-0.400732	0		-0.196175	3.64		-0.152296	0.82		0.626274	18.683
0.506284	21.082		0.657362	7.836		-0.388407	10		-0.183753	0.36		-0.140359	1.18		0.636465	15.375
0.51793	22.838		0.668621	8.574		-0.376082	0		-0.171331	0		-0.128422	5.232		0.646657	18.613
0.529576	20.154		0.679879	24.2		-0.363758	0		-0.158909	0		-0.116485	0.768		0.656848	8.524
0.541222	26.188		0.691137	4.248		-0.351433	0		-0.146487	6		-0.104548	4.008		0.66704	0.948
0.552868	10.968		0.702395	11.357		-0.339108	4		-0.134065	0		-0.0926109	7.992		0.677232	19.895
0.564514	23.01		0.713653	3.395		-0.326783	0		-0.121644	0		-0.0806739	0		0.687423	10.433
0.57616	20.163		0.724912	6.696		-0.314458	0		-0.109222	0		-0.068737	3		0.697615	20.012
0.587806	18.837		0.73617	1.304		-0.302133	0		-0.0968	5		-0.0568	2.064		0.707806	17.75
0.599452	25.732		0.747428	12.816		-0.289808	18		-0.0843782	0		-0.044863	5.936		0.717998	5.807
0.611098	18.868		0.758686	20.184		-0.277484	0		-0.0719564	2.16		-0.0329261	0		0.728189	14.623
0.622744	9.857		0.769944	9.62		-0.265159	0		-0.0595345	0.84		-0.0209891	0		0.738381	22.242
0.63439	20.417		0.781202	16.158		-0.252834	0		-0.0471127	0		-0.00905212	6.37		0.748572	25.12
0.646036	12.464		0.792461	24.903		-0.240509	0		-0.0346909	1.689		0.00288485	28.63		0.758764	26.029
0.657682	22.914		0.803719	17.851		-0.228184	1.812		-0.0222691	4.687		0.0148218	0		0.768955	24.205
0.669328	16.873		0.814977	8.468		-0.215859	1.188		-0.00984727	3.749		0.0267588	5.25		0.779147	44.009
0.680975	49.875		0.826235	7		-0.203535	1.752		0.00257454	21.875		0.0386958	1.81		0.789338	20.507
0.692621	18.972		0.837493	4.023		-0.19121	10.248		0.0149964	0		0.0506327	8.94		0.79953	34.586
0.704267	35.228		0.848752	8.017		-0.178885	0		0.0274182	2.904		0.0625697	5.112		0.809721	32.038
0.715913	16.09		0.86001	7.343		-0.16656	0		0.03984	2.586		0.0745067	3.888		0.819913	16.218
0.727559	60.01		0.871268	21.147		-0.154235	4.14		0.0522618	10.16		0.0864436	2.07		0.830104	10.086
0.739205	15.651		0.882526	31.472		-0.14191	13.86		0.0646836	2.35		0.0983806	66.93		0.840296	8.526
0.750851	21.497		0.893784	24.534		-0.129585	0		0.0771055	4		0.110318	0		0.850487	26.07
0.762497	16.814		0.905042	19.246		-0.117261	0		0.0895273	22.38		0.122255	15.906		0.860679	30.768
0.774143	36.428		0.916301	12.81		-0.104936	5.338		0.101949	37.62		0.134192	6.094		0.87087	25.258
0.785789	6.225		0.927559	21.048		-0.0926109	11.662		0.114371	0		0.146128	32		0.881062	64.883
0.797435	34.829		0.938817	18.008		-0.0802861	0		0.126793	3		0.158065	3.744		0.891253	17.295
0.809081	26.237		0.950075	6.207		-0.0679612	6		0.139215	11.928		0.170002	7.844		0.901445	13.471
0.820727	16.351		0.961333	20.467		-0.0556364	5.572		0.151636	12.072		0.181939	1.412		0.911636	29.929
0.832373	17.753		0.972592	34.806		-0.0433115	8.428		0.164058	3.236		0.193876	91		0.921828	22.355
0.844019	27.735		0.98385	23.112		-0.0309867	5.64		0.17648	3.764		0.205813	0		0.932019	33.565
0.855665	13.567		0.995108	16.079		-0.0186618	0.36		0.188902	32.292		0.21775	10.278		0.942211	16.814
0.867312	33.339		1.00637	48.781		-0.00633697	34.222		0.201324	19.708		0.229687	7.722		0.952402	29.2
0.878958	39.877		1.01762	25.9		0.00598788	36.778		0.213745	0.549		0.241624	18.165		0.962594	9.115
0.890604	21.445		1.02888	2.208		0.0183127	6.144		0.226167	2.451		0.253561	8.003		0.972785	21.919
0.90225	13.677		1.04014	21.522		0.0306376	5.856		0.238589	5.96		0.265498	13.287		0.982977	34.542
0.913896	19.845		1.0514	22.27		0.0429624	15.848		0.251011	2.43		0.277435	4.545		0.993168	24.204
0.925542	42.558		1.06266	4.669		0.0552873	12.152		0.263433	14.61		0.289372	40.194		1.00336	10.526
0.937188	10.872		1.07392	2.331		0.0676121	18		0.275855	0		0.301309	1.806		1.01355	2.192
0.948834	7.592		1.08517	5.934		0.079937	0		0.288276	56.485		0.313246	2.514		1.02374	31.758
0.96048	34.658		1.09643	13.816		0.0922618	94.25		0.300698	8.515		0.325183	6.736		1.03393	51.25
0.972126	52.366		1.10769	34.623		0.104587	50.75		0.31312	3.879		0.33712	15.846		1.04413	56.757
0.983772	16.456		1.11895	45.203		0.116912	1.728		0.325542	5.121		0.349057	3.92		1.05432	17.043
0.995418	33.542		1.13021	17.424		0.129236	7.272		0.337964	5.958		0.360994	23.873		1.06451	29.711
1.00706	27.512		1.14146	19.056		0.141561	48.444		0.350385	1.686		0.372931	15.111		1.0747	24.369
1.01871	58.749		1.15272	21.179		0.153886	22.601		0.362807	6.576		0.384868	32.2		1.08489	20.115
1.03036	37.501		1.16398	32.765		0.166211	10.059		0.375229	1.78		0.396805	8.34		1.09508	102.185
1.042	67.5		1.17524	8.864		0.178536	2.896		0.387651	47		0.408742	17.13		1.10528	72.117
1.05365	40.736		1.1865	32.772		0.190861	134.152		0.400073	1.99		0.420679	7.33		1.11547	74.099
1.06529	108.878		1.19776	63.878		0.203185	30.293		0.412495	11.837		0.432616	10.206		1.12566	63.309
1.07694	43.59		1.20901	74.766		0.21551	10.315		0.424916	8.973		0.444553	3.794		1.13585	47.295
1.08859	88.36		1.22027	32.982		0.227835	10.24		0.437338	26.2		0.45649	9.438		1.14604	51.093
1.10023	41.858		1.23153	47.036		0.24016	28.864		0.44976	15.66		0.468427	14.562		1.15623	68.833
1.11188	26.436		1.24279	98.955		0.252485	6.769		0.462182	24.779		0.480364	35.262		1.16642	69.837
1.12352	32.222		1.25405	60.615		0.26481	27.579		0.474604	6.257		0.492301	18.738		1.17662	61.609
1.13517	46.804		1.2653	42.337		0.277135	12.788		0.487025	40.304		0.504238	1.84		1.18681	67.593
1.14682	127.56		1.27656	59.643		0.289459	117.334		0.499447	3.23		0.516175	14.16		1.197	100.667
1.15846	59.174		1.28782	47.745		0.301784	6.035		0.511869	20.31		0.528112	15.002		1.20719	129.249
1.17011	42.418		1.29908	24.471		0.314109	34.807		0.524291	3.54		0.540048	19.886		1.21738	72.751
1.18176	51.507		1.31034	64.762		0.326434	19.824		0.536713	15.255		0.551985	17.853		1.22757	37.262
1.1934	172.981		1.3216	106.084		0.338759	78.35		0.549135	33.075		0.563922	18.259		1.23776	60.826
1.20505	51.103		1.33285	41.427		0.351084	11.811		0.561556	11.59		0.575859	30.06		1.24796	102.948
1.21669	91.101		1.34411	150.371		0.363408	31.587		0.573978	14.608		0.587796	29.94		1.25815	78.768
1.22834	138.027		1.35537	128.679		0.375733	11.252		0.5864	29.392		0.599733	10.593		1.26834	76.089
1.23999	79.147		1.36663	53.159		0.388058	97		0.598822	0		0.61167	11.347		1.27853	41.243
1.25163	138.922		1.37789	43.179		0.400383	0		0.611244	22		0.623607	25.06		1.28872	42.882
1.26328	90.356		1.38914	68.307		0.412708	22.968		0.623665	2.736		0.635544	26.28		1.29891	135.886
1.27492	77.642		1.4004	127.249		0.425033	14.867		0.636087	6.949		0.647481	17.686		1.30911	84.747
1.28657	196.238		1.41166	98.571		0.437358	53.355		0.648509	13.765		0.659418	23.512		1.3193	131.523
1.29822	81.329		1.42292	50.985		0.449682	17.553		0.660931	24.55		0.671355	37.019		1.32949	80.411
1.30986	75.115		1.43418	108.043		0.462007	26.517		0.673353	19.14		0.683292	34.503		1.33968	68.083
1.32151	113.63		1.44544	48.834		0.474332	18.319		0.685775	23.331		0.695229	13.787		1.34987	65.314
1.33315	191.682		1.45669	187.25		0.486657	122.421		0.698196	12.363		0.707166	22.423		1.36006	175.694
1.3448	121.042		1.46795	212.228		0.498982	6.523		0.710618	28.242		0.719103	10.25		1.37025	86.473
1.35645	242.666		1.47921	225.48		0.511307	41.629		0.72304	23.82		0.73104	19.58		1.38045	72.963
1.36809	67.655		1.49047	131.278		0.523632	23.678		0.735462	19.909		0.742977	22.6		1.39064	68.671
1.37974	146.477		1.50173	105.866		0.535956	60.32		0.747884	42.441		0.754914	39.204		1.40083	55.265
1.39138	225.673		1.51298	145.851		0.548281	35.16		0.760305	26.583		0.766851	33.689		1.41102	89.987
1.40303	158.139		1.52424	153.537		0.560606	37.182		0.772727	32.979		0.778788	71.467		1.42121	68.005
1.41468	41.403		1.5355	279.282		0.572931	28.664		0.785149	9.68		0.790725	21.747		1.4314	104.393
1.42632	312.943		1.54676	193.924		0.585256	96.844		0.797571	34.752		0.802662	37.953		1.4416	221.235
1.43797	66.334		1.55802	375.982		0.597581	12.176		0.809993	15.128		0.814599	20.236		1.45179	242.743
1.44961	121.856		1.56928	191.544		0.609905	59.048		0.822415	29.288		0.826536	26.384		1.46198	182.101
1.46126	204.618		1.58053	532.591		0.62223	21.32		0.834836	33.868		0.838473	27.927		1.47217	221.488
1.47291	146.848		1.59179	237.825		0.634555	43.214		0.847258	35.868		0.85041	50.151		1.48236	429.422
1.48455	131.889		1.60305	440.483		0.64688	37.662		0.85968	43.023		0.862347	14.562		1.49255	197.946
1.4962	118.165		1.61431	606.213		0.659205	50.408		0.872102	69.561		0.874284	84.04		1.50274	195.052
1.50784	147.315		1.62557	630.738		0.67153	77.547		0.884524	26.166		0.886221	22.308		1.51294	153.563
1.51949	77.387		1.63682	382.886		0.683855	76.625		0.896945	26.188		0.898158	51.95		1.52313	183.951
1.53114	137.77		1.64808	670.642		0.696179	34.373		0.909367	24.617		0.910095	29.153		1.53332	477.556
1.54278	166.728		1.65934	898.686		0.708504	88.627		0.921789	48.853		0.922032	27.989		1.54351	472.478
1.55443	193.217		1.6706	947.317		0.720829	61.912		0.934211	32.035		0.933968	38.167		1.5537	667.456
1.56608	34.865		1.68186	753.237		0.733154	49.218		0.946633	44.835		0.945905	58.913		1.56389	279.324
1.57772	135.965		1.69312	983.356		0.745479	41.52		0.959055	18.05		0.957842	35.845		1.57408	265.96
1.58937	116.261		1.70437	913.382		0.757804	53.894		0.971476	38.28		0.969779	95.287		1.58428	301.492
1.60101	258.277		1.71563	1227.7		0.770128	84.161		0.983898	27.225		0.981716	21.328		1.59447	320.288
1.61266	144.303		1.72689	1104.89		0.782453	58.295		0.99632	76.251		0.993653	60.252		1.60466	333.462
1.62431	64.325		1.73815	1066.25		0.794778	48.118		1.00874	17.858		1.00559	60.854		1.61485	347.084
1.63595	137.115		1.74941	1611.01		0.807103	103.65		1.02116	12.866		1.01753	35.226		1.62504	317.102
1.6476	118.819		1.76066	1205.45		0.819428	83.991		1.03359	47.334		1.02946	100.631		1.63523	701.458
1.65924	88.973		1.77192	2116.02		0.831753	59.271		1.04601	57.746		1.0414	54.867		1.64543	567.964
1.67089	81.587		1.78318	1510.75		0.844078	60.812		1.05843	52.746		1.05334	34.719		1.65562	665.769
1.68254	119.861		1.79444	3439.65		0.856402	70.774		1.07085	70.126		1.06528	62.915		1.66581	597.329
1.69418	104.506		1.8057	1424.16		0.868727	112.834		1.08327	15.378		1.07721	35.272		1.676	865.719
1.70583	65.734		1.81696	1429.11		0.881052	58.448		1.09569	18.088		1.08915	81.136		1.68619	1182.95
1.71747	205.712		1.82821	1764.25		0.893377	99.987		1.10812	35.832		1.10109	21.493		1.69638	1059.06
1.72912	146.856		1.83947	4527.66		0.905702	95.123		1.12054	43.302		1.11302	42.431		1.70657	1437.63
1.74077	43.236		1.85073	3987.36		0.918027	96.113		1.13296	68.891		1.12496	26.074		1.71677	1298.82
1.75241	115.22		1.86199	1356.63		0.930352	50.849		1.14538	26.227		1.1369	43.732		1.72696	1242.84
1.76406	173.482		1.87325	2505.1		0.942676	148.259		1.1578	56.945		1.14883	70.921		1.73715	1397.41
1.7757	241.246		1.8845	3444.24		0.955001	99.231		1.17023	90.025		1.16077	134.137		1.74734	1684.39
1.78735	246.195		1.89576	3843.95		0.967326	164.901		1.18265	81.745		1.17271	53.613		1.75753	1257.52
1.799	288.217		1.90702	1876.17		0.979651	65.633		1.19507	88.257		1.18464	75.015		1.76772	1732.61
1.81064	174.312		1.91828	427.635		0.991976	85.131		1.20749	54.96		1.19658	93.663		1.77792	2006.04
1.82229	243.996		1.92954	3186.9		1.0043	92.699		1.21991	56.902		1.20852	107.165		1.78811	1915.37
1.83393	129.495		1.9408	2031.86		1.01663	67.676		1.23233	45.396		1.22046	65.744		1.7983	2374.92
1.84558	150.829		1.95205	1304.47		1.02895	88.084		1.24476	37.008		1.23239	53.616		1.80849	2551.01
1.85723	218.528		1.96331	1031.31		1.04128	120.293		1.25718	81.296		1.24433	53.056		1.81868	2596.68
1.86887	163.328		1.97457	1591.26		1.0536	103.739		1.2696	81.356		1.25627	110.352		1.82887	2440.79
1.88052	125.739		1.98583	1510.55		1.06592	247.918		1.28202	88.623		1.2682	113.793		1.83906	2463.06
1.89216	191.601		1.99709	1910.86		1.07825	45.586		1.29444	53.697		1.28014	108.163		1.84926	2070.24
1.90381	350.072		2.00834	1739.68		1.09057	118.005		1.30687	97.02		1.29208	98.718		1.85945	1972.98
1.91546	344.376		2.0196	1975.19		1.1029	115.275		1.31929	112.212		1.30401	134.638		1.86964	2013.28
1.9271	225.434		2.03086	1826.41		1.11522	103.758		1.33171	120.906		1.31595	211.606		1.87983	3185.54
1.93875	309.566		2.04212	1964.52		1.12755	127.274		1.34413	67.958		1.32789	132.306		1.89002	1618.15
1.9504	228.897		2.05338	1254.4		1.13987	146.783		1.35655	108.239		1.33983	125.332		1.90021	2770.66
1.96204	272.271		2.06464	1356.45		1.1522	138.429		1.36897	87.441		1.35176	122.924		1.9104	3034.43
1.97369	150.41		2.07589	532.447		1.16452	211.467		1.3814	122.157		1.3637	152.613		1.9206	1100.32
1.98533	118.536		2.08715	451.209		1.17685	119.697		1.39382	73.059		1.37564	155.223		1.93079	4289.08
1.99698	209.445		2.09841	851.19		1.18917	125.092		1.40624	87.828		1.38757	158.088		1.94098	1621.66
2.00863	151.793		2.10967	1055.14		1.2015	95.34		1.41866	138.66		1.39951	126.452		1.95117	2209.5
2.02027	232.497		2.12093	408.627		1.21382	212.946		1.43108	178.311		1.41145	214.598		1.96136	3291.2
2.03192	312.619		2.13218	198.829		1.22615	151.998		1.44351	155.355		1.42338	176.354		1.97155	2623.62
2.04356	360.427		2.14344	573.086		1.23847	154.294		1.45593	150.13		1.43532	131.397		1.98175	2927.59
2.05521	288.589		2.1547	279.774		1.2508	206.102		1.46835	142.02		1.44726	125.271		1.99194	2405.04
2.06686	73.698		2.16596	178.289		1.26312	276.195		1.48077	236.044		1.4592	125.05		2.00213	1579.7
2.0785	165.076		2.17722	162.471		1.27545	125.127		1.49319	191.252		1.47113	96.428		2.01232	1531.73
2.09015	158.302		2.18848	273.398		1.28777	297.403		1.50561	192.249		1.48307	230.482		2.02251	1558.94
2.10179	107.392		2.19973	435.07		1.3001	208.639		1.51804	158.775		1.49501	228.78		2.0327	773.513
2.11344	175.207		2.21099	178.704		1.31242	170.418		1.53046	339.849		1.50694	234.19		2.04289	974.235
2.12509	207.993		2.22225	153.592		1.32475	166.638		1.54288	221.455		1.51888	186.77		2.05309	993.317
2.13673	306.651		2.23351	313.731		1.33707	267.89		1.5553	245.844		1.53082	267.497		2.06328	780.914
2.14838	319.641		2.24477	94.721		1.3494	152.642		1.56772	176.708		1.54275	268.603		2.07347	742.746
2.16002	245.629		2.25602	87.183		1.36172	248.237		1.58015	352.835		1.55469	283.204		2.08366	1223.16
2.17167	231.795		2.26728	193.437		1.37405	248.873		1.59257	387.697		1.56663	469.82		2.09385	717.387
2.18332	268.334		2.27854	159.018		1.38637	192.313		1.60499	342.336		1.57856	408.566		2.10404	691.116
2.19496	112.958		2.2898	46.494		1.3987	243.661		1.61741	451.308		1.5905	263.174		2.11424	707.44
2.20661	109.262		2.30106	90.819		1.41102	279.784		1.62983	465.712		1.60244	467.367		2.12443	838.102
2.21825	223.916		2.31232	107.579		1.42335	174.334		1.64225	554.34		1.61438	364.781		2.13462	602.42
2.2299	147.413		2.32357	143.139		1.43567	360.633		1.65468	337.38		1.62631	329.175		2.14481	1135.88
2.24155	91.201		2.33483	150.199		1.448	328.393		1.6671	327.72		1.63825	278.593		2.155	726.695
2.25319	210.989		2.34609	83.303		1.46032	326.744		1.67952	285.409		1.65019	245.034		2.16519	738.864
2.26484	263.963		2.35735	355.377		1.47264	262.094		1.69194	390.317		1.66212	124.846		2.17538	553.088
2.27648	143.918		2.36861	23.667		1.48497	371.293		1.70436	245.091		1.67406	242.499		2.18558	333.342
2.28813	68.762		2.37986	77.085		1.49729	329.565		1.71679	644.087		1.686	171.273		2.19577	458.158
2.29978	174.298		2.39112	39.228		1.50962	230.089		1.72921	209.706		1.69793	407.388		2.20596	520.478
2.31142	69.59		2.40238	16.41		1.52194	407.069		1.74163	438.194		1.70987	242.844		2.21615	474.952
2.32307	71.377		2.41364	68.739		1.53427	473.575		1.75405	260.736		1.72181	329.294		2.22634	302.359
2.33472	222.999		2.4249	6.903		1.54659	284.627		1.76647	637.924		1.73375	416.186		2.23653	460.291
2.34636	91.79		2.43616	30.822		1.55892	530.906		1.77889	919.471		1.74568	223.459		2.24672	470.365
2.35801	104.794		2.44741	17.306		1.57124	406.778		1.79132	644.205		1.75762	246.007		2.25692	659.173
2.36965	98.53		2.45867	50.176		1.58357	449.701		1.80374	808.83		1.76956	340.291		2.26711	431.537
2.3813	83.054		2.46993	51.552		1.59589	459.543		1.81616	423.294		1.78149	507.811		2.2773	319.261
2.39295	70.627		2.48119	21.454		1.60822	373.598		1.82858	473.159		1.79343	469.598		2.28749	353.938
2.40459	59.543		2.49245	8.41		1.62054	402.496		1.841	519.309		1.80537	477.226		2.29768	561.06
2.41624	55.566		2.5037	60.248		1.63287	407.462		1.85343	208.338		1.8173	455.739		2.30787	188.849
2.42788	85.432		2.51496	23.98		1.64519	473.228		1.86585	292.25		1.82924	332.089		2.31807	186.329
2.43953	109.991		2.52622	36.99		1.65752	432.753		1.87827	334.557		1.84118	471.293		2.32826	117.813
2.45118	54.805		2.53748	60.88		1.66984	316.627		1.89069	543.711		1.85312	450.965		2.33845	206.955
2.46282	127.515		2.54874	20.907		1.68217	490.336		1.90311	314.265		1.86505	451.732		2.34864	326.326
2.47447	23.217		2.56	14.043		1.69449	522.956		1.91553	795.747		1.87699	353.166		2.35883	228.322
2.48611	73.312		2.57125	42.322		1.70682	578.016		1.92796	869.655		1.88893	402.618		2.36902	69.004
2.49776	165.202		2.58251	37.506		1.71914	967.506		1.94038	1020.48		1.90086	424.93		2.37921	11.08
2.50941	68.469		2.59377	10.624		1.73147	729.708		1.9528	1185.87		1.9128	356.688		2.38941	29.617
2.52105	42.513		2.60503	1.748		1.74379	539.278		1.96522	576.549		1.92474	323.24		2.3996	33.079
2.5327	76.944		2.61629	4.425		1.75612	757.182		1.97764	505.603		1.93667	160.874		2.40979	28.95
2.54434	13.608		2.62754	17.357		1.76844	1231.06		1.99007	374.967		1.94861	275.828		2.41998	104.194
2.55599	49.429		2.6388	16.218		1.78077	590.009		2.00249	605.604		1.96055	350.35		2.43017	210.266
2.56764	31.059		2.65006	1.84		1.79309	1550.72		2.01491	609.17		1.97248	366.048		2.44036	127.522
2.57928	20.438		2.66132	12.682		1.80542	927.555		2.02733	654.655		1.98442	310.568		2.45056	82.044
2.59093	12.716		2.67258	20.898		1.81774	840.245		2.03975	410.389		1.99636	446.546		2.46075	53.524
2.60257	21.187		2.68384	10.686		1.83007	1386.74		2.05217	335.124		2.0083	334.312		2.47094	129.504
2.61422	60.999		2.69509	53.894		1.84239	1125.62		2.0646	585.272		2.02023	527.35		2.48113	223.596
2.62587	114.864		2.70635	9.169		1.85472	1138.35		2.07702	566.718		2.03217	383.564		2.49132	158.206
2.63751	30.424		2.71761	43.831		1.86704	931.691		2.08944	337.304		2.04411	366.764		2.50151	54.812
2.64916	158.236		2.72887	2.97		1.87936	1519.98		2.10186	173.147		2.05604	359.985		2.5117	6.447
2.6608	101.72		2.74013	17.462		1.89169	1632.79		2.11428	166.143		2.06798	252.639		2.5219	148.979
2.67245	92.595		2.75138	11.653		1.90401	1713.14		2.12671	232.026		2.07992	356.961		2.53209	176.883
2.6841	29.011		2.76264	20.475		1.91634	1484.12		2.13913	445.692		2.09185	263.625		2.54228	35.765
2.69574	45.357		2.7739	1.274		1.92866	704.35		2.15155	170.27		2.10379	302.666		2.55247	13.168
2.70739	81.957		2.78516	6.366		1.94099	1330.44		2.16397	200.184		2.11573	230.424		2.56266	42.34
2.71904	71.4		2.79642	15.247		1.95331	1032.22		2.17639	187.565		2.12767	215.037		2.57285	68.363
2.73068	9.126		2.80768	29.481		1.96564	1712.09		2.18881	430.313		2.1396	129.323		2.58304	82.985
2.74233	20.128		2.81893	9.072		1.97796	1207.03		2.20124	114.847		2.15154	251.418		2.59324	19.788
2.75397	47.202		2.83019	33.984		1.99029	1071.6		2.21366	205.943		2.16348	395.762		2.60343	17.652
2.76562	19.254		2.84145	12.016		2.00261	938.948		2.22608	126.087		2.17541	263.515		2.61362	57.532
2.77727	52.734		2.85271	14.364		2.01494	1158.38		2.2385	70.245		2.18735	292.631		2.62381	42.834
2.78891	47.161		2.86397	47.749		2.02726	831.106		2.25092	144.395		2.19929	297.977		2.634	3.546
2.80056	17.107		2.87522	14.415		2.03959	873.71		2.26335	146.697		2.21122	222.481		2.64419	65.844
2.8122	38.539		2.88648	5.468		2.05191	1218.65		2.27577	160.798		2.22316	216.389		2.65439	27.156
2.82385	38.159		2.89774	1.004		2.06424	918.998		2.28819	58.46		2.2351	219.047		2.66458	25.92
2.8355	24.453		2.909	20		2.07656	1007.77		2.30061	77.083		2.24704	149.158		2.67477	27.605
2.84714	19.697		2.92026	3.48		2.08889	1154.59		2.31303	182.595		2.25897	178.57		2.68496	3.475
2.85879	3.266		2.93152	15.843		2.10121	873.988		2.32545	135.972		2.27091	102.852		2.69515	57.78
2.87043	28.796		2.94277	6.677		2.11354	764.028		2.33788	47.142		2.28285	227.566		2.70534	33.018
2.88208	23.528		2.95403	4.29		2.12586	906.282		2.3503	122.093		2.29478	187.939		2.71553	57.242
2.89373	10.462		2.96529	1.71		2.13819	689.394		2.36272	69.285		2.30672	292.811		2.72573	18.44
2.90537	24.898		2.97655	0.407		2.15051	628.691		2.37514	70.723		2.31866	139.994		2.73592	28.19
2.91702	8.49		2.98781	10.593		2.16284	974.781		2.38756	90.615		2.33059	101.976		2.74611	12.908
2.92866	3.213		2.99906	2.872		2.17516	975.307		2.39999	128.742		2.34253	70.351		2.7563	30.948
2.94031	26.027		3.01032	5.128		2.18749	793.297		2.41241	65.54		2.35447	37.423		2.76649	59.954
2.95196	9.449		3.02158	14.982		2.19981	505.921		2.42483	85.66		2.3664	59.645		2.77668	86.185
2.9636	4.311		3.03284	23.858		2.21214	701.179		2.43725	92.914		2.37834	132.779		2.78688	78.665
2.97525	19.383		3.0441	8.178		2.22446	407.417		2.44967	84.945		2.39028	78.311		2.79707	12.927
2.98689	28.617		3.05536	6.802		2.23679	345.851		2.46209	56.749		2.40222	117.357		2.80726	13.651
2.99854	2.925		3.06661	6.13		2.24911	716.722		2.47452	117.567		2.41415	41.438		2.81745	8.092
3.01019	11.335		3.07787	6.966		2.26144	306.36		2.48694	50.511		2.42609	122.864		2.82764	8.138
3.02183	17.099		3.08913	3.084		2.27376	251.177		2.49936	37.05		2.43803	75.81		2.83783	6.893
3.03348	32.481		3.10039	9.696		2.28608	259.301		2.51178	36.636		2.44996	69.388		2.84802	8.977
3.04512	9.16		3.11165	21.684		2.29841	476.509		2.5242	102.243		2.4619	164.537		2.85822	2.992
3.05677	16.83		3.1229	14.62		2.31073	349.803		2.53663	63.815		2.47384	58.881		2.86841	0
3.06842	35.763		3.13416	0		2.32306	297.513		2.54905	70.624		2.48577	43.419		2.8786	16.739
3.08006	5.067		3.14542	1.808		2.33538	279.471		2.56147	26.694		2.49771	62.287		2.88879	14.377
3.09171	1.34		3.15668	5.257		2.34771	437.92		2.57389	48.915		2.50965	61.561		2.89898	9.731
3.10336	7		3.16794	6.579		2.36003	403.524		2.58631	21.777		2.52159	78.327		2.90917	17.153
3.115	2.345		3.1792	1.356		2.37236	305.342		2.59873	11.455		2.53352	93.911		2.91936	0
3.12665	27.167		3.19045	1.056		2.38468	227.846		2.61116	37.413		2.54546	36.333		2.92956	0
3.13829	23.173		3.20171	9.944		2.39701	219.075		2.62358	45.23		2.5574	37.913		2.93975	0
3.14994	12.571		3.21297	2.508		2.40933	158.279		2.636	32.01		2.56933	38.391		2.94994	0
3.16159	14.578		3.22423	3.492		2.42166	220.03		2.64842	28.647		2.58127	46.23		2.96013	3.179
3.17323	5.166		3.23549	0		2.43398	157.88		2.66084	15.045		2.59321	84.678		2.97032	14.961
3.18488	0		3.24674	10.812		2.44631	224.242		2.67327	90.118		2.60514	53.976		2.98051	21.289
3.19652	9.646		3.258	8.188		2.45863	126.232		2.68569	70.582		2.61708	56.244		2.99071	15.107
3.20817	3.354		3.26926	0		2.47096	169.984		2.69811	44.77		2.62902	8.388		3.0009	4.464
3.21982	3.024		3.28052	0		2.48328	142.734		2.71053	61.782		2.64096	30.396		3.01109	0
3.23146	17.976		3.29178	1.635		2.49561	161.888		2.72295	25.473		2.65289	24.761		3.02128	0
3.24311	7.098		3.30304	1.365		2.50793	109.266		2.73537	17.099		2.66483	18.715		3.03147	0
3.25475	13.372		3.31429	0		2.52026	213.488		2.7478	14.892		2.67677	52.433		3.04166	3.485
3.2664	8.218		3.32555	0.196		2.53258	163.994		2.76022	49.648		2.6887	64.975		3.05185	8.995
3.27805	10.312		3.33681	8.694		2.54491	193.658		2.77264	48.09		2.70064	60.235		3.06205	2.52
3.28969	5.95		3.34807	8.11		2.55723	155.784		2.78506	29.456		2.71258	19.197		3.07224	27.2
3.30134	11.05		3.35933	0		2.56956	138.741		2.79748	19.846		2.72451	14.9		3.08243	14.711
3.31298	0		3.37058	4.032		2.58188	185.981		2.80991	15.024		2.73645	15.288		3.09262	1.089
3.32463	18.107		3.38184	1.968		2.59421	160.082		2.82233	42.091		2.74839	42.4		3.10281	1
3.33628	18.433		3.3931	14.91		2.60653	69.124		2.83475	37.905		2.76032	24.34		3.113	0
3.34792	12.365		3.40436	0.09		2.61886	115.402		2.84717	67.714		2.77226	16.512		3.1232	0.42
3.35957	19.327		3.41562	0		2.63118	48.896		2.85959	31.17		2.7842	124.216		3.13339	8.884
3.37121	9.768		3.42688	4.77		2.64351	107.801		2.87201	0		2.79614	65.452		3.14358	29.524
3.38286	12.454		3.43813	6.506		2.65583	113.705		2.88444	5.98		2.80807	15.584		3.15377	3.172
3.39451	10.546		3.44939	0.724		2.66816	157.878		2.89686	22.479		2.82001	31.865		3.16396	0
3.40615	0		3.46065	2.88		2.68048	45.8		2.90928	22.541		2.83195	30.463		3.17415	3.24
3.4178	7.293		3.47191	1.572		2.6928	88.43		2.9217	11.466		2.84388	7.835		3.18434	5.76
3.42944	9.517		3.48317	11.676		2.70513	49.37		2.93412	21.754		2.85582	16.729		3.19454	0
3.44109	1.19		3.49442	2.872		2.71745	102.799		2.94655	18.804		2.86776	33.906		3.20473	0
3.45274	1.476		3.50568	0		2.72978	111.289		2.95897	9.396		2.87969	33.198		3.21492	0
3.46438	9.349		3.51694	4.59		2.7421	153.532		2.97139	5.275		2.89163	64.497		3.22511	4.305
3.47603	12.231		3.5282	1.41		2.75443	98.588		2.98381	11.457		2.90357	39.819		3.2353	18.679
3.48768	17.682		3.53946	4.696		2.76675	88.541		2.99623	13.515		2.91551	10.896		3.24549	17.337
3.49932	3.262		3.55072	7.304		2.77908	95.803		3.00865	18.333		2.92744	5.072		3.25568	3.679
3.51097	0.507		3.56197	0		2.7914	54.262		3.02108	31.694		2.93938	16.337		3.26588	0
3.52261	2.493		3.57323	3.99		2.80373	124.396		3.0335	24.006		2.95132	25.471		3.27607	5.22
3.53426	6.852		3.58449	7.396		2.81605	131.877		3.04592	4.567		2.96325	25.253		3.28626	0.78
3.54591	9.008		3.59575	1.614		2.82838	120.073		3.05834	12.733		2.97519	33.167		3.29645	3.888
3.55755	16.708		3.60701	0		2.8407	50.755		3.07076	21.138		2.98713	21.612		3.30664	0.112
3.5692	0.432		3.61826	0		2.85303	53.369		3.08319	14.366		2.99906	27.18		3.31683	0
3.58084	3.375		3.62952	0		2.86535	98.681		3.09561	26.871		3.011	10.908		3.32703	0
3.59249	5.625		3.64078	0		2.87768	55.443		3.10803	20.625		3.02294	14.552		3.33722	1.056
3.60414	4.662		3.65204	2.091		2.89	76.605		3.12045	4.685		3.03488	19.448		3.34741	4.944
3.61578	9.162		3.6633	4.341		2.90233	47.363		3.13287	39.149		3.04681	1.272		3.3576	0.834
3.62743	1.25		3.67456	0.568		2.91465	73.787		3.14529	25.136		3.05875	10.963		3.36779	3.482
3.63907	7.966		3.68581	0		2.92698	80.317		3.15772	18.93		3.07069	11.445		3.37798	5.344
3.65072	8.446		3.69707	0		2.9393	102.117		3.17014	4.771		3.08262	10.32		3.38817	4.34
3.66237	6.424		3.70833	3.012		2.95163	18.815		3.18256	10.329		3.09456	3.388		3.39837	0
3.67401	1.09		3.71959	2.988		2.96395	37.011		3.19498	8.722		3.1065	10.612		3.40856	0
3.68566	17		3.73085	0		2.97628	35.953		3.2074	15.222		3.11843	0		3.41875	0
3.6973	0		3.7421	0		2.9886	22.464		3.21983	1.056		3.13037	6.545		3.42894	0
3.70895	7.032		3.75336	1.168		3.00093	46.056		3.23225	2.33		3.14231	10.779		3.43913	0
3.7206	4.968		3.76462	6.832		3.01325	80.81		3.24467	7.152		3.15424	11.676		3.44932	0
3.73224	11.856		3.77588	2.34		3.02558	8.91		3.25709	1.686		3.16618	3.768		3.45952	0
3.74389	0.711		3.78714	2.66		3.0379	18.604		3.26951	8.922		3.17812	25.425		3.46971	0
3.75553	2.433		3.7984	0		3.05023	29.56		3.28193	6.91		3.19006	16.067		3.4799	0
3.76718	0		3.80965	2.853		3.06255	42.656		3.29436	21.775		3.20199	12.74		3.49009	9.41
3.77883	7.128		3.82091	0.147		3.07488	59.628		3.30678	8.089		3.21393	0		3.50028	0.59
3.79047	1.872		3.83217	0		3.0872	66.914		3.3192	31.466		3.22587	0		3.51047	0
3.80212	8.746		3.84343	0		3.09952	53.048		3.33162	5.67		3.2378	0.196		3.52066	0
3.81376	7.254		3.85469	3.57		3.11185	9.354		3.34404	16.915		3.24974	15.764		3.53086	0
3.82541	0		3.86594	2.43		3.12417	28.84		3.35647	23.085		3.26168	6.04		3.54105	1.568
3.83706	0		3.8772	0		3.1365	51.708		3.36889	2.228		3.27361	0		3.55124	6.432
3.8487	5.988		3.88846	0		3.14882	35.652		3.38131	1.772		3.28555	0		3.56143	0
3.86035	12.012		3.89972	0		3.16115	44.937		3.39373	13.952		3.29749	15		3.57162	0
3.872	3.2		3.91098	0		3.17347	24.523		3.40615	7.048		3.30943	0		3.58181	0
3.88364	4.8		3.92224	4.488		3.1858	29.194		3.41857	0		3.32136	12.62		3.592	0
3.89529	4.01		3.93349	3.512		3.19812	40.402		3.431	4.81		3.3333	16		3.6022	0
3.90693	0.99		3.94475	2.649		3.21045	19.677		3.44342	4.19		3.34524	9.38		3.61239	0
3.91858	0.816		3.95601	0.351		3.22277	25.723		3.45584	0		3.35717	4.212		3.62258	0
3.93023	3.184		3.96727	0		3.2351	20.374		3.46826	0		3.36911	8.788		3.63277	0
3.94187	0		3.97853	0		3.24742	44.43		3.48068	1.376		3.38105	0		3.64296	0
3.95352	4.035		3.98978	0		3.25975	8.019		3.49311	14.624		3.39298	19		3.65315	0
3.96516	0.981		4.00104	0		3.27207	30.341		3.50553	5.832		3.40492	0		3.66335	3.232
3.97681	1.984		4.0123	0		3.2844	30.454		3.51795	15.245		3.41686	8.143		3.67354	0.768
3.98846	0		4.02356	0		3.29672	29.286		3.53037	8.863		3.4288	8.857		3.68373	5.46
4.0001	2.444		4.03482	0		3.30905	16.901		3.54279	11.06		3.44073	11.292		3.69392	0.54
4.01175	5.616		4.04608	0		3.32137	22.779		3.55521	14.668		3.45267	1.224		3.70411	5.036
4.02339	0.94		4.05733	0		3.3337	37.525		3.56764	4.332		3.46461	10.544		3.7143	2.964
4.03504	0.642		4.06859	0		3.34602	26.247		3.58006	4.008		3.47654	11.94		3.72449	0
4.04669	2.358		4.07985	0		3.35835	9.238		3.59248	7.992		3.48848	9.515		3.73469	0
4.05833	0		4.09111	0		3.37067	26.762		3.6049	0		3.50042	2.541		3.74488	0
4.06998	7.353		4.10237	0		3.383	15.728		3.61732	10		3.51235	13.541		3.75507	0
4.08162	1.647		4.11362	0		3.39532	39.72		3.62975	4.58		3.52429	11.309		3.76526	0
4.09327	0.657		4.12488	0		3.40765	6.588		3.64217	5.42		3.53623	6.25		3.77545	1.107
4.10492	2.343		4.13614	0		3.41997	18.532		3.65459	3.2		3.54816	11.964		3.78564	1.893
4.11656	2.484		4.1474	3.905		3.4323	24.79		3.66701	9.8		3.5601	9.143		3.79584	0
4.12821	1.516		4.15866	1.095		3.44462	9.09		3.67943	5.238		3.57204	9.737		3.80603	0
4.13985	0		4.16992	0		3.45695	3.798		3.69185	3.762		3.58398	1.426		3.81622	5.73
4.1515	0		4.18117	0		3.46927	17.57		3.70428	7.432		3.59591	0.574		3.82641	4.27
4.16315	1.7		4.19243	0		3.4816	7.757		3.7167	2.568		3.60785	5		3.8366	0
4.17479	2.3		4.20369	0		3.49392	28.875		3.72912	1.412		3.61979	0		3.84679	0
4.18644	0		4.21495	1.494		3.50624	7.887		3.74154	0.588		3.63172	5.096		3.85698	0
4.19808	0		4.22621	0.506		3.51857	17.933		3.75396	0		3.64366	2.904		3.86718	0
4.20973	1.374		4.23746	0		3.53089	20.583		3.76639	0		3.6556	0		3.87737	1.758
4.22138	4.626		4.24872	0		3.54322	17.897		3.77881	14.94		3.66753	0		3.88756	0.242
4.23302	1.893		4.25998	0		3.55554	9.506		3.79123	3.06		3.67947	2.805		3.89775	0
4.24467	1.107		4.27124	0		3.56787	33.914		3.80365	1.176		3.69141	2.195		3.90794	0.256
4.25632	0		4.2825	0		3.58019	30.889		3.81607	5.189		3.70335	0		3.91813	7.744
4.26796	0		4.29376	0		3.59252	41.391		3.82849	1.635		3.71528	0		3.92832	0
4.27961	0		4.30501	0		3.60484	20.355		3.84092	8.41		3.72722	0.97		3.93852	0
4.29125	0		4.31627	0		3.61717	12.893		3.85334	4.59		3.73916	1.03		3.94871	0
4.3029	0		4.32753	0		3.62949	9.314		3.86576	0		3.75109	0		3.9589	2.296
4.31455	11		4.33879	0		3.64182	12.512		3.87818	3		3.76303	0		3.96909	5.704
4.32619	0.717		4.35005	0		3.65414	6.833		3.8906	0		3.77497	0.818		3.97928	0
4.33784	2.283		4.3613	0		3.66647	12.093		3.90303	0		3.7869	1.182		3.98947	0
4.34948	0		4.37256	0		3.67879	18.396		3.91545	7.368		3.79884	0		3.99967	4.419
4.36113	7.578		4.38382	0		3.69112	17.604		3.92787	2.632		3.81078	0.714		4.00986	4.581
4.37278	1.422		4.39508	0		3.70344	1.696		3.94029	4.347		3.82272	7.618		4.02005	0
4.38442	0		4.40634	0.968		3.71577	32.572		3.95271	4.653		3.83465	2.668		4.03024	0
4.39607	0		4.4176	1.032		3.72809	8.302		3.96513	0.27		3.84659	0		4.04043	0
4.40771	1.292		4.42885	0		3.74042	16.286		3.97756	5.73		3.85853	0		4.05062	2.984
4.41936	0.708		4.44011	0		3.75274	21.144		3.98998	0		3.87046	1.285		4.06081	6.595
4.43101	0		4.45137	0.256		3.76507	8.16		4.0024	0		3.8824	3.715		4.07101	1.421
4.44265	0		4.46263	1.744		3.77739	26.099		4.01482	0.676		3.89434	0		4.0812	0
4.4543	4.05		4.47389	0		3.78972	6.741		4.02724	3.324		3.90627	2.85		4.09139	0
4.46594	4.95		4.48514	0		3.80204	10.525		4.03967	2.193		3.91821	0.512		4.10158	0
4.47759	0		4.4964	0		3.81437	21.935		4.05209	0.807		3.93015	1.638		4.11177	0.104
4.48924	3		4.50766	0		3.82669	5.592		4.06451	2.93		3.94208	0		4.12196	1.896
4.50088	0		4.51892	0		3.83902	1.186		4.07693	7.07		3.95402	3.496		4.13216	0
4.51253	0		4.53018	0		3.85134	10.422		4.08935	0		3.96596	1.029		4.14235	0
4.52417	0		4.54144	0		3.86367	8.34		4.10177	3		3.9779	4.475		4.15254	0
4.53582	4.285		4.55269	0		3.87599	13.552		4.1142	0		3.98983	0		4.16273	1.228
4.54747	0.773		4.56395	0		3.88832	2.448		4.12662	0		4.00177	3.192		4.17292	2.772
4.55911	0.942		4.57521	0		3.90064	11.281		4.13904	0		4.01371	0.866		4.18311	4.908
4.57076	0		4.58647	0		3.91296	21.019		4.15146	0		4.02564	3.242		4.1933	7.092
4.5824	0		4.59773	0		3.92529	11.01		4.16388	1.623		4.03758	6.646		4.2035	0
4.59405	0		4.60898	0		3.93761	9.104		4.17631	1.377		4.04952	3.054		4.21369	0
4.6057	0		4.62024	0		3.94994	7.478		4.18873	0.309		4.06145	0		4.22388	0
4.61734	0.792		4.6315	0		3.96226	2.108		4.20115	2.691		4.07339	1		4.23407	0
4.62899	2.208		4.64276	0		3.97459	22		4.21357	0		4.08533	0		4.24426	0
4.64064	0		4.65402	0		3.98691	0		4.22599	0		4.09727	2.584		4.25445	0
4.65228	3.468		4.66528	0		3.99924	0		4.23841	6.908		4.1092	1.416		4.26464	0
4.66393	0.532		4.67653	0		4.01156	4.14		4.25084	3.092		4.12114	6		4.27484	0
4.67557	0		4.68779	0		4.02389	8.86		4.26326	7.101		4.13308	0		4.28503	0
4.68722	0		4.69905	0		4.03621	2.22		4.27568	1.899		4.14501	0		4.29522	2.91
4.69887	0		4.71031	0		4.04854	7.626		4.2881	0		4.15695	0		4.30541	0.09
4.71051	0		4.72157	0		4.06086	2.154		4.30052	0		4.16889	12		4.3156	0
4.72216	0		4.73282	0		4.07319	18		4.31295	0		4.18082	0		4.32579	0.369
4.7338	0		4.74408	0.314		4.08551	0		4.32537	0		4.19276	0		4.33599	2.631
4.74545	0		4.75534	0.686		4.09784	2.175		4.33779	0		4.2047	0		4.34618	0
4.7571	0		4.7666	0		4.11016	0.825		4.35021	0		4.21664	3.824		4.35637	0
4.76874	0		4.77786	0		4.12249	14		4.36263	7		4.22857	0.176		4.36656	0
4.78039	3		4.78912	0		4.13481	1.614		4.37505	0		4.24051	0		4.37675	0
4.79203	1.116		4.80037	0		4.14714	7.858		4.38748	0		4.25245	0		4.38694	0
4.80368	2.884		4.81163	0		4.15946	2.648		4.3999	0		4.26438	6.16		4.39713	0
4.81533	0		4.82289	0		4.17179	12.88		4.41232	4		4.27632	0.84		4.40733	0
4.82697	0		4.83415	0		4.18411	3.732		4.42474	0		4.28826	1.026		4.41752	0
4.83862	0.083		4.84541	0.763		4.19644	7.626		4.43716	0		4.30019	1.974		4.42771	0
4.85026	0.917		4.85666	0.237		4.20876	2.282		4.44959	0.016		4.31213	3.216		4.4379	0
4.86191	0		4.86792	0		4.22109	10.535		4.46201	3.984		4.32407	0.784		4.44809	0
4.87356	0		4.87918	0		4.23341	7.061		4.47443	0		4.336	0		4.45828	0
4.8852	0		4.89044	0		4.24574	7.626		4.48685	0		4.34794	0		4.46848	0
4.89685	0		4.9017	0		4.25806	4.85		4.49927	0.256		4.35988	2.912		4.47867	0
4.90849	0		4.91296	0		4.27039	14.288		4.51169	3.789		4.37182	1.088		4.48886	0
4.92014	0		4.92421	0		4.28271	0		4.52412	2.955		4.38375	0		4.49905	0
4.93179	0		4.93547	0		4.29504	20		4.53654	0		4.39569	0		4.50924	0
4.94343	0		4.94673	0		4.30736	2.656		4.54896	0		4.40763	1.304		4.51943	0
4.95508	0		4.95799	0		4.31968	5.344		4.56138	0		4.41956	0.696		4.52962	0
4.96672	0		4.96925	0		4.33201	0		4.5738	0		4.4315	0		4.53982	0
4.97837	0		4.9805	0		4.34433	0		4.58623	0		4.44344	0		4.55001	0
4.99002	0		4.99176	3.424		4.35666	4.576		4.59865	1.504		4.45537	1.152		4.5602	0
5.00166	0		5.00302	0.576		4.36898	6.424		4.61107	2.496		4.46731	0.848		4.57039	1.735
5.01331	0.392		5.01428	0.712		4.38131	5.748		4.62349	0		4.47925	0		4.58058	3.265
5.02496	3.608		5.02554	3.288		4.39363	5.771		4.63591	0		4.49119	0		4.59077	0
5.0366	0		5.0368	0		4.40596	15.481		4.64833	1.5		4.50312	2		4.60096	0
5.04825	0		5.04805	0		4.41828	7		4.66076	1.5		4.51506	2		4.61116	0
5.05989	0		5.05931	0		4.43061	3.588		4.67318	0.372		4.527	0		4.62135	0
5.07154	3		5.07057	0		4.44293	13.412		4.6856	5.628		4.53893	0		4.63154	0
5.08319	0		5.08183	0		4.45526	9.344		4.69802	3.744		4.55087	0		4.64173	0
5.09483	0		5.09309	0		4.46758	6.656		4.71044	2.256		4.56281	0		4.65192	0
5.10648	4.236		5.10434	0		4.47991	0		4.72287	0.93		4.57474	0		4.66211	0
5.11812	1.764		5.1156	0		4.49223	0		4.73529	4.07		4.58668	0		4.67231	0
5.12977	0.216		5.12686	0		4.50456	1.336		4.74771	1.496		4.59862	0		4.6825	0
5.14142	1.784		5.13812	0		4.51688	0.664		4.76013	0.504		4.61056	0		4.69269	0
5.15306	0		5.14938	0		4.52921	9.84		4.77255	0		4.62249	0		4.70288	0
5.16471	2.133		5.16064	0		4.54153	3.16		4.78497	0		4.63443	4		4.71307	0
5.17635	0.867		5.17189	0		4.55386	5.264		4.7974	1.744		4.64637	0.544		4.72326	0
5.188	0		5.18315	0		4.56618	1.736		4.80982	0.256		4.6583	1.456		4.73345	0
5.19965	0		5.19441	0		4.57851	2.058		4.82224	0		4.67024	0		4.74365	0.428
5.21129	0		5.20567	2.745		4.59083	4.942		4.83466	0		4.68218	0		4.75384	1.572
5.22294	0		5.21693	0.255		4.60316	1.672		4.84708	2.988		4.69411	0.392		4.76403	0
5.23458	0		5.22818	0		4.61548	0.328		4.85951	0.012		4.70605	1.608		4.77422	1.468
5.24623	0		5.23944	0		4.62781	1.512		4.87193	0		4.71799	1.974		4.78441	2.532
5.25788	0		5.2507	0		4.64013	2.488		4.88435	0		4.72992	1.026		4.7946	0
5.26952	0		5.26196	0		4.65246	6.44		4.89677	2		4.74186	0.48		4.8048	0
5.28117	0		5.27322	0		4.66478	0.56		4.90919	0		4.7538	3.52		4.81499	0
5.29281	0		5.28448	0		4.67711	1.848		4.92161	0		4.76574	0		4.82518	0
5.30446	0		5.29573	0		4.68943	2.152		4.93404	0		4.77767	5.691		4.83537	0
5.31611	0		5.30699	0		4.70176	2.02		4.94646	4		4.78961	1.397		4.84556	0.724
5.32775	0.525		5.31825	0		4.71408	4.98		4.95888	0		4.80155	1.912		4.85575	0.276
5.3394	0.475		5.32951	0		4.7264	2.73		4.9713	10.478		4.81348	0		4.86594	0
5.35104	0		5.34077	0		4.73873	2.27		4.98372	2.696		4.82542	0		4.87614	3.508
5.36269	0		5.35202	0		4.75105	8		4.99615	1.826		4.83736	0		4.88633	0.492
5.37434	0		5.36328	0		4.76338	0		5.00857	0		4.84929	2		4.89652	0
5.38598	0		5.37454	0		4.7757	0		5.02099	3.72		4.86123	0		4.90671	0
5.39763	0		5.3858	0		4.78803	0		5.03341	1.968		4.87317	1.983		4.9169	0
5.40928	0		5.39706	0		4.80035	0		5.04583	6.312		4.88511	1.017		4.92709	0
5.42092	0		5.40832	0		4.81268	1.329		5.05825	0		4.89704	0		4.93728	0.183
5.43257	0		5.41957	0		4.825	1.671		5.07068	3		4.90898	0		4.94748	0.817
5.44421	0		5.43083	0		4.83733	0		5.0831	0.67		4.92092	0		4.95767	0
5.45586	0		5.44209	0		4.84965	8		5.09552	1.33		4.93285	0		4.96786	0
5.46751	0		5.45335	1.371		4.86198	0		5.10794	0		4.94479	7		4.97805	0
5.47915	0		5.46461	1.629		4.8743	3.192		5.12036	0		4.95673	0		4.98824	0
5.4908	0		5.47586	0		4.88663	0.808		5.13279	0.918		4.96866	0		4.99843	0
5.50244	0		5.48712	0		4.89895	0		5.14521	1.082		4.9806	0		5.00863	0
5.51409	0		5.49838	0		4.91128	0		5.15763	0		4.99254	1.942		5.01882	0
5.52574	0		5.50964	0		4.9236	5.292		5.17005	0		5.00448	0.058		5.02901	0
5.53738	0		5.5209	0		4.93593	1.473		5.18247	0		5.01641	0		5.0392	0
5.54903	0		5.53216	0		4.94825	4.235		5.19489	0		5.02835	0		5.04939	0
5.56067	0		5.54341	0		4.96058	0		5.20732	0		5.04029	2.685		5.05958	0
5.57232	0		5.55467	0		4.9729	2.898		5.21974	0		5.05222	0.315		5.06977	0
5.58397	0		5.56593	0		4.98523	0.576		5.23216	2.121		5.06416	2.142		5.07997	0
5.59561	0		5.57719	0		4.99755	1.526		5.24458	0.879		5.0761	3.858		5.09016	0
5.60726	0		5.58845	0		5.00988	0		5.257	0		5.08803	0		5.10035	0
5.6189	0		5.5997	0		5.0222	5		5.26943	0		5.09997	0		5.11054	0
5.63055	0		5.61096	0		5.03453	1.605		5.28185	1.662		5.11191	0		5.12073	0
5.6422	0		5.62222	0		5.04685	3.395		5.29427	0.338		5.12384	0		5.13092	0
5.65384	0		5.63348	0		5.05918	0		5.30669	0		5.13578	1.486		5.14112	0
5.66549	1.416		5.64474	0		5.0715	6		5.31911	0		5.14772	0.514		5.15131	0
5.67713	2.584		5.656	0		5.08383	0.81		5.33153	1.91		5.15966	0		5.1615	0
5.68878	0		5.66725	0		5.09615	1.19		5.34396	0.09		5.17159	0		5.17169	0
5.70043	0		5.67851	0		5.10848	0		5.35638	0		5.18353	1.334		5.18188	0
5.71207	0		5.68977	0		5.1208	0		5.3688	0		5.19547	0.666		5.19207	0
5.72372	0		5.70103	0		5.13312	4.401		5.38122	2		5.2074	0		5.20226	0
5.73536	0		5.71229	0		5.14545	4.599		5.39364	0		5.21934	0		5.21246	0
5.74701	0		5.72354	0		5.15777	0		5.40607	0		5.23128	2.955		5.22265	0
5.75866	0		5.7348	0		5.1701	0		5.41849	0		5.24321	2.045		5.23284	0
5.7703	0		5.74606	0		5.18242	1.146		5.43091	2		5.25515	0		5.24303	0
5.78195	1.092		5.75732	0		5.19475	0.854		5.44333	0		5.26709	0		5.25322	0
5.7936	1.908		5.76858	0		5.20707	0.46		5.45575	0		5.27903	0		5.26341	0
5.80524	0		5.77984	0		5.2194	3.54		5.46817	0		5.29096	0		5.2736	0
5.81689	0		5.79109	0		5.23172	7.884		5.4806	0		5.3029	0		5.2838	0
5.82853	0		5.80235	0		5.24405	4.116		5.49302	0		5.31484	0		5.29399	0
5.84018	0		5.81361	0		5.25637	5		5.50544	0		5.32677	0		5.30418	0
5.85183	0		5.82487	0		5.2687	0		5.51786	0.34		5.33871	0		5.31437	0
5.86347	0		5.83613	0		5.28102	1.482		5.53028	1.66		5.35065	0		5.32456	0
5.87512	0		5.84738	0		5.29335	0.518		5.54271	0		5.36258	0		5.33475	0
5.88676	0		5.85864	0		5.30567	0		5.55513	0		5.37452	0		5.34495	0
5.89841	0		5.8699	0		5.318	0		5.56755	0		5.38646	0		5.35514	0
5.91006	2.3		5.88116	0		5.33032	3.3		5.57997	0		5.3984	0		5.36533	0
5.9217	1.7		5.89242	0		5.34265	0.7		5.59239	0		5.41033	0		5.37552	0
5.93335	0		5.90368	0		5.35497	0		5.60481	0		5.42227	1.148		5.38571	0
5.94499	0		5.91493	1		5.3673	0		5.61724	0.836		5.43421	2.852		5.3959	0
5.95664	0		5.92619	0		5.37962	3.636		5.62966	1.164		5.44614	0		5.40609	0
5.96829	0		5.93745	0		5.39195	0.364		5.64208	0		5.45808	0		5.41629	0
5.97993	0		5.94871	0		5.40427	0		5.6545	0		5.47002	0		5.42648	0
5.99158	0		5.95997	0		5.4166	0		5.66692	0		5.48195	0		5.43667	0
6.00322	0.183		5.97122	0		5.42892	8.937		5.67935	0		5.49389	0		5.44686	0
6.01487	0.817		5.98248	0		5.44125	0.063		5.69177	0		5.50583	0		5.45705	0
6.02652	0		5.99374	0		5.45357	0		5.70419	0		5.51776	0.135		5.46724	0
6.03816	0		6.005	0		5.4659	0		5.71661	0		5.5297	0.865		5.47744	0
6.04981	0		6.01626	0		5.47822	0		5.72903	0		5.54164	0		5.48763	0
6.06145	0		6.02752	0		5.49055	0		5.74145	0		5.55358	0		5.49782	0
6.0731	0		6.03877	0		5.50287	0		5.75388	0		5.56551	0.118		5.50801	0
6.08475	0		6.05003	0		5.5152	0		5.7663	0		5.57745	1.882		5.5182	0
6.09639	0		6.06129	0		5.52752	8		5.77872	0		5.58939	0		5.52839	0
6.10804	0.992		6.07255	0		5.53984	0		5.79114	0		5.60132	0		5.53858	0
6.11968	0.008		6.08381	0		5.55217	0		5.80356	0		5.61326	0		5.54878	0
6.13133	0		6.09506	0		5.56449	0		5.81599	0.914		5.6252	3		5.55897	0
6.14298	0		6.10632	0		5.57682	0		5.82841	0.086		5.63713	0		5.56916	0
6.15462	0		6.11758	0		5.58914	0		5.84083	0		5.64907	0		5.57935	0
6.16627	0		6.12884	0		5.60147	0		5.85325	0		5.66101	0		5.58954	0
6.17792	0		6.1401	0		5.61379	0		5.86567	0		5.67295	0		5.59973	0
6.18956	0		6.15136	0		5.62612	0		5.87809	0		5.68488	0		5.60992	0
6.20121	1.2		6.16261	0		5.63844	0		5.89052	0		5.69682	0		5.62012	0
6.21285	0.8		6.17387	0		5.65077	0		5.90294	0		5.70876	0		5.63031	0
6.2245	0		6.18513	0		5.66309	0		5.91536	0		5.72069	1		5.6405	0
6.23615	0		6.19639	0		5.67542	0		5.92778	0		5.73263	0		5.65069	0
6.24779	0		6.20765	0		5.68774	0		5.9402	0		5.74457	0		5.66088	0
6.25944	0		6.2189	0		5.70007	0		5.95263	0		5.7565	0		5.67107	0
6.27108	0		6.23016	0		5.71239	1.13		5.96505	0		5.76844	0		5.68127	0
6.28273	0		6.24142	0		5.72472	3.87		5.97747	0		5.78038	0		5.69146	0
6.29438	0.416		6.25268	0		5.73704	0		5.98989	0		5.79232	0		5.70165	0
6.30602	1.584		6.26394	0		5.74937	0		6.00231	0		5.80425	0		5.71184	0.177
6.31767	0		6.2752	0		5.76169	0		6.01473	0		5.81619	0		5.72203	2.823
6.32931	0		6.28645	0		5.77402	0		6.02716	0		5.82813	0		5.73222	0
6.34096	0		6.29771	0		5.78634	0		6.03958	0		5.84006	0		5.74241	0
6.35261	0		6.30897	0		5.79867	0		6.052	0		5.852	0		5.75261	0
6.36425	0		6.32023	0		5.81099	1.97		6.06442	0		5.86394	0		5.7628	0
6.3759	0		6.33149	0		5.82332	3.03		6.07684	0		5.87587	0		5.77299	0
6.38754	0		6.34274	0		5.83564	0		6.08927	0		5.88781	0		5.78318	0
6.39919	0		6.354	0		5.84797	0		6.10169	1.131		5.89975	0		5.79337	0
6.41084	0		6.36526	0		5.86029	0.956		6.11411	1.869		5.91168	2.274		5.80356	0
6.42248	0		6.37652	0		5.87262	1.044		6.12653	0		5.92362	0.726		5.81376	0
6.43413	0		6.38778	0		5.88494	0		6.13895	0		5.93556	0		5.82395	0
6.44577	0		6.39904	0		5.89727	0		6.15137	0		5.9475	0		5.83414	0
6.45742	0.066		6.41029	0		5.90959	1.124		6.1638	0		5.95943	0		5.84433	0
6.46907	2.934		6.42155	0		5.92192	0.876		6.17622	0		5.97137	0		5.85452	0
6.48071	0		6.43281	0		5.93424	0		6.18864	0		5.98331	0		5.86471	0
6.49236	0		6.44407	0		5.94656	0		6.20106	1.875		5.99524	0		5.8749	0
6.504	0		6.45533	0		5.95889	0		6.21348	1.125		6.00718	1.212		5.8851	0
6.51565	0		6.46658	0		5.97121	0		6.22591	0		6.01912	0.788		5.89529	0
6.5273	0		6.47784	0		5.98354	0		6.23833	0		6.03105	0		5.90548	0
6.53894	0		6.4891	0		5.99586	0		6.25075	0		6.04299	0		5.91567	0
6.55059	0		6.50036	0		6.00819	2.92		6.26317	0		6.05493	0		5.92586	0
6.56224	0		6.51162	0		6.02051	1.08		6.27559	0		6.06687	0		5.93605	0
6.57388	0		6.52288	0		6.03284	0		6.28801	0		6.0788	0		5.94624	0
6.58553	0		6.53413	0		6.04516	0		6.30044	0.873		6.09074	0		5.95644	0
6.59717	0		6.54539	0		6.05749	1.628		6.31286	0.127		6.10268	0		5.96663	0
6.60882	0		6.55665	0		6.06981	0.372		6.32528	0		6.11461	0		5.97682	0
6.62047	0		6.56791	0		6.08214	0		6.3377	0		6.12655	0		5.98701	0
6.63211	0		6.57917	0		6.09446	0		6.35012	3.988		6.13849	0		5.9972	0
6.64376	0		6.59042	0		6.10679	4.49		6.36255	0.012		6.15042	0		6.00739	0
6.6554	0		6.60168	0		6.11911	0.51		6.37497	0		6.16236	0		6.01759	0
6.66705	0		6.61294	0		6.13144	0		6.38739	0		6.1743	0		6.02778	0
6.6787	0		6.6242	0		6.14376	0		6.39981	0		6.18624	0		6.03797	0
6.69034	0		6.63546	0		6.15609	0		6.41223	0		6.19817	0.302		6.04816	0
6.70199	0		6.64672	0		6.16841	0		6.42465	0		6.21011	0.698		6.05835	0
6.71363	0		6.65797	0		6.18074	0		6.43708	0		6.22205	0		6.06854	0
6.72528	0		6.66923	0		6.19306	0		6.4495	0		6.23398	0		6.07873	0
6.73693	0		6.68049	0.012		6.20539	2		6.46192	0		6.24592	0		6.08893	0
6.74857	0		6.69175	1.988		6.21771	0		6.47434	0		6.25786	0		6.09912	0
6.76022	0		6.70301	0		6.23004	0		6.48676	0		6.26979	0		6.10931	0
6.77186	0		6.71426	0		6.24236	0		6.49919	0		6.28173	0		6.1195	0
6.78351	0		6.72552	0		6.25469	4		6.51161	0		6.29367	0.6		6.12969	0
6.79516	0		6.73678	0		6.26701	0		6.52403	0		6.3056	3.4		6.13988	0
6.8068	0		6.74804	0		6.27934	0		6.53645	0		6.31754	0		6.15008	0
6.81845	0		6.7593	0		6.29166	0		6.54887	0		6.32948	0		6.16027	0
6.83009	0		6.77056	0		6.30399	4		6.56129	0		6.34142	0		6.17046	0
6.84174	0		6.78181	0		6.31631	0		6.57372	0		6.35335	0		6.18065	0
6.85339	0		6.79307	0		6.32864	0		6.58614	0		6.36529	0		6.19084	0
6.86503	0		6.80433	0		6.34096	0.094		6.59856	0		6.37723	0		6.20103	0.507
6.87668	0		6.81559	0		6.35328	1.906		6.61098	0		6.38916	0		6.21122	0.493
6.88832	0		6.82685	0		6.36561	0		6.6234	0		6.4011	0		6.22142	0
6.89997	0		6.8381	0		6.37793	0		6.63583	0		6.41304	0		6.23161	0
6.91162	0		6.84936	0		6.39026	0		6.64825	0		6.42497	0		6.2418	0
6.92326	0		6.86062	0		6.40258	0		6.66067	0		6.43691	0		6.25199	0
6.93491	0		6.87188	0		6.41491	0		6.67309	0		6.44885	0		6.26218	0
6.94656	0		6.88314	0		6.42723	0		6.68551	0		6.46079	0		6.27237	0
6.9582	0		6.8944	0		6.43956	0		6.69793	0		6.47272	0		6.28256	0
6.96985	0		6.90565	0		6.45188	0		6.71036	0		6.48466	0		6.29276	0
6.98149	0		6.91691	0		6.46421	0		6.72278	0		6.4966	0		6.30295	0
6.99314	0		6.92817	0		6.47653	0		6.7352	0		6.50853	0		6.31314	0
7.00479	0		6.93943	0		6.48886	0		6.74762	0		6.52047	0		6.32333	0
7.01643	0		6.95069	0		6.50118	0		6.76004	0		6.53241	0		6.33352	0
7.02808	1.742		6.96194	0		6.51351	0		6.77247	0		6.54434	0		6.34371	0
7.03972	0.258		6.9732	0		6.52583	0		6.78489	0		6.55628	0		6.35391	0
7.05137	0		6.98446	0		6.53816	0		6.79731	0		6.56822	0		6.3641	0
7.06302	0		6.99572	0		6.55048	0		6.80973	0		6.58016	0		6.37429	0
7.07466	0		7.00698	0		6.56281	0		6.82215	0		6.59209	0		6.38448	0
7.08631	0		7.01824	0		6.57513	0		6.83457	0		6.60403	0		6.39467	0
7.09795	0		7.02949	0		6.58746	1.868		6.847	0		6.61597	0		6.40486	0
7.1096	0		7.04075	0		6.59978	2.132		6.85942	0		6.6279	0		6.41505	0
7.12125	0		7.05201	0		6.61211	0		6.87184	0		6.63984	0		6.42525	0
7.13289	0		7.06327	0		6.62443	0		6.88426	0		6.65178	0		6.43544	0
7.14454	0		7.07453	0		6.63676	1.102		6.89668	0		6.66371	1.244		6.44563	0
7.15618	0		7.08578	0		6.64908	0.898		6.90911	0		6.67565	2.756		6.45582	0
7.16783	0		7.09704	0		6.66141	0		6.92153	0		6.68759	0		6.46601	0
7.17948	0		7.1083	0		6.67373	0		6.93395	0		6.69952	0		6.4762	0
7.19112	0		7.11956	0		6.68606	0		6.94637	0		6.71146	0		6.4864	0
7.20277	0		7.13082	0		6.69838	0		6.95879	0		6.7234	0		6.49659	0
7.21441	0.174		7.14208	0		6.71071	0		6.97121	0		6.73534	0		6.50678	0
7.22606	1.826		7.15333	0		6.72303	0		6.98364	0		6.74727	0		6.51697	0
7.23771	0		7.16459	0		6.73536	1.438		6.99606	0		6.75921	0		6.52716	0
7.24935	0		7.17585	0		6.74768	0.562		7.00848	0		6.77115	0		6.53735	0
7.261	0		7.18711	0		6.76	0		7.0209	0		6.78308	0		6.54754	0
7.27264	0		7.19837	0		6.77233	0		7.03332	0		6.79502	0		6.55774	0
7.28429	0		7.20962	0		6.78465	0		7.04575	0		6.80696	0		6.56793	0
7.29594	0		7.22088	0		6.79698	0		7.05817	0		6.81889	0		6.57812	0
7.30758	0		7.23214	0		6.8093	0		7.07059	0		6.83083	0		6.58831	0
7.31923	0		7.2434	0		6.82163	0		7.08301	0		6.84277	0		6.5985	0
7.33088	0		7.25466	0		6.83395	0		7.09543	0		6.85471	0		6.60869	0
7.34252	0		7.26592	0.378		6.84628	0		7.10785	0		6.86664	0		6.61888	0
7.35417	0		7.27717	0.622		6.8586	0		7.12028	0		6.87858	2.345		6.62908	0
7.36581	0		7.28843	0		6.87093	0		7.1327	0		6.89052	2.655		6.63927	0
7.37746	0		7.29969	0		6.88325	0		7.14512	0		6.90245	0		6.64946	0
7.38911	0		7.31095	0		6.89558	0		7.15754	0		6.91439	0		6.65965	0
7.40075	0		7.32221	0		6.9079	0		7.16996	0		6.92633	0		6.66984	0
7.4124	0		7.33346	0		6.92023	0		7.18239	0		6.93826	0		6.68003	0
7.42404	0		7.34472	0		6.93255	0		7.19481	0		6.9502	0		6.69023	0
7.43569	0		7.35598	0		6.94488	0		7.20723	0		6.96214	0		6.70042	0
7.44734	0		7.36724	0		6.9572	0		7.21965	0		6.97408	0		6.71061	0
7.45898	0.308		7.3785	0		6.96953	0		7.23207	0		6.98601	0		6.7208	0
7.47063	0.692		7.38976	0		6.98185	0		7.24449	0		6.99795	0		6.73099	0
7.48227	0		7.40101	0		6.99418	0		7.25692	0		7.00989	0		6.74118	0
7.49392	0		7.41227	0.942		7.0065	0		7.26934	0		7.02182	0		6.75137	0
7.50557	0		7.42353	1.058		7.01883	0		7.28176	0		7.03376	0		6.76157	0
7.51721	0		7.43479	0		7.03115	0		7.29418	0		7.0457	0		6.77176	0
7.52886	0		7.44605	0		7.04348	0		7.3066	0		7.05763	0		6.78195	0
7.5405	0		7.4573	0		7.0558	0		7.31903	0		7.06957	0		6.79214	0
7.55215	0		7.46856	0		7.06813	0		7.33145	0		7.08151	0		6.80233	0
7.5638	0		7.47982	0		7.08045	0		7.34387	0		7.09344	0		6.81252	0
7.57544	0		7.49108	0		7.09278	0		7.35629	0		7.10538	0		6.82272	0
7.58709	0		7.50234	0		7.1051	0		7.36871	2		7.11732	0.178		6.83291	0
7.59873	0		7.5136	0		7.11743	0		7.38113	0		7.12926	1.822		6.8431	0
7.61038	0		7.52485	0		7.12975	0		7.39356	0		7.14119	0		6.85329	0
7.62203	0		7.53611	0		7.14208	0		7.40598	0		7.15313	0		6.86348	0
7.63367	0		7.54737	0		7.1544	0		7.4184	0		7.16507	0		6.87367	0
7.64532	0		7.55863	1.128		7.16672	0		7.43082	0		7.177	0		6.88386	0
7.65696	2.175		7.56989	0.872		7.17905	0		7.44324	0		7.18894	0		6.89406	0
7.66861	0.825		7.58114	0		7.19137	0		7.45567	0		7.20088	0		6.90425	0
7.68026	0		7.5924	0		7.2037	0		7.46809	0		7.21281	0		6.91444	0
7.6919	0		7.60366	0		7.21602	0		7.48051	0		7.22475	0		6.92463	0
7.70355	0		7.61492	0		7.22835	0		7.49293	0		7.23669	0		6.93482	0
7.7152	0		7.62618	0		7.24067	0		7.50535	0		7.24863	0		6.94501	0
7.72684	0		7.63744	0		7.253	0		7.51777	0		7.26056	0		6.9552	0
7.73849	0		7.64869	0		7.26532	0		7.5302	0		7.2725	0		6.9654	0
7.75013	0		7.65995	0		7.27765	0		7.54262	0		7.28444	0		6.97559	0.766
7.76178	0		7.67121	0		7.28997	0		7.55504	0.508		7.29637	0		6.98578	1.234
7.77343	0		7.68247	0		7.3023	0		7.56746	1.492		7.30831	0		6.99597	0
7.78507	0		7.69373	0		7.31462	0		7.57988	0		7.32025	0		7.00616	0
7.79672	0		7.70498	0		7.32695	0		7.59231	0		7.33218	0		7.01635	0
7.80836	0		7.71624	0		7.33927	0		7.60473	0		7.34412	0		7.02655	0
7.82001	0		7.7275	0		7.3516	0		7.61715	0		7.35606	0		7.03674	0
7.83166	0		7.73876	0		7.36392	0.54		7.62957	0		7.368	0.94		7.04693	0
7.8433	0		7.75002	0		7.37625	0.46		7.64199	0		7.37993	0.06		7.05712	0
7.85495	0		7.76128	0		7.38857	0		7.65441	1.004		7.39187	0		7.06731	0
7.86659	0		7.77253	0		7.4009	0		7.66684	0.996		7.40381	0		7.0775	0
7.87824	0		7.78379	0		7.41322	0		7.67926	0		7.41574	0		7.08769	0
7.88989	0		7.79505	0		7.42555	0		7.69168	0		7.42768	0		7.09789	0
7.90153	0		7.80631	0		7.43787	0		7.7041	0		7.43962	0		7.10808	0
7.91318	0		7.81757	0		7.4502	0		7.71652	0		7.45155	0		7.11827	0
7.92482	0		7.82882	0		7.46252	0.708		7.72895	0		7.46349	0.788		7.12846	0
7.93647	0		7.84008	0		7.47485	0.292		7.74137	0		7.47543	0.212		7.13865	0
7.94812	1.5		7.85134	0		7.48717	0		7.75379	0.75		7.48736	0.75		7.14884	0
7.95976	0.5		7.8626	0		7.4995	0		7.76621	0.25		7.4993	2.25		7.15904	0
7.97141	0		7.87386	0		7.51182	0		7.77863	0		7.51124	0		7.16923	0
7.98305	0		7.88512	0		7.52415	0		7.79105	0		7.52318	0		7.17942	0
7.9947	0		7.89637	0		7.53647	0		7.80348	0		7.53511	0		7.18961	0
8.00635	0		7.90763	0		7.5488	0		7.8159	0		7.54705	0		7.1998	0
8.01799	0		7.91889	0		7.56112	1.752		7.82832	0		7.55899	0		7.20999	0
8.02964	0		7.93015	0		7.57344	0.248		7.84074	0		7.57092	0		7.22018	0
8.04128	0.358		7.94141	0		7.58577	0		7.85316	0		7.58286	0		7.23038	0
8.05293	0.642		7.95266	0		7.59809	0		7.86559	0		7.5948	0		7.24057	0
8.06458	0		7.96392	0		7.61042	0		7.87801	0		7.60673	0		7.25076	0
8.07622	0		7.97518	0		7.62274	0		7.89043	0		7.61867	0		7.26095	0
8.08787	0		7.98644	0		7.63507	0		7.90285	0		7.63061	0		7.27114	0
8.09952	0		7.9977	0		7.64739	0		7.91527	0		7.64255	0		7.28133	0
8.11116	0		8.00896	0		7.65972	2		7.92769	0		7.65448	0.484		7.29152	0
8.12281	0		8.02021	0		7.67204	0		7.94012	0		7.66642	0.516		7.30172	0
8.13445	0		8.03147	0		7.68437	0		7.95254	0		7.67836	0		7.31191	0
8.1461	2		8.04273	0		7.69669	0		7.96496	0		7.69029	0		7.3221	0
8.15775	0		8.05399	0		7.70902	0		7.97738	0		7.70223	0		7.33229	0
8.16939	0		8.06525	0		7.72134	1.197		7.9898	0		7.71417	0		7.34248	0
8.18104	0		8.0765	0		7.73367	1.803		8.00223	0		7.7261	0		7.35267	0
8.19268	0		8.08776	0		7.74599	0		8.01465	0		7.73804	0		7.36287	0
8.20433	0		8.09902	0		7.75832	1		8.02707	0		7.74998	0.332		7.37306	0
8.21598	0		8.11028	0		7.77064	0		8.03949	0		7.76192	0.668		7.38325	0
8.22762	0		8.12154	0		7.78297	0		8.05191	0		7.77385	0		7.39344	0
8.23927	0		8.1328	0		7.79529	0		8.06433	0		7.78579	0		7.40363	0
8.25091	0		8.14405	0		7.80762	0		8.07676	0		7.79773	0		7.41382	0
8.26256	0		8.15531	0		7.81994	0		8.08918	0		7.80966	0		7.42401	0
8.27421	0		8.16657	0		7.83227	0		8.1016	0		7.8216	0		7.43421	0
8.28585	0		8.17783	0		7.84459	0.436		8.11402	0		7.83354	0		7.4444	0
8.2975	0		8.18909	0		7.85692	3.564		8.12644	0		7.84547	0.18		7.45459	0
8.30914	0		8.20034	0		7.86924	0		8.13887	0		7.85741	0.82		7.46478	0
8.32079	0		8.2116	0		7.88157	0		8.15129	0		7.86935	0		7.47497	0
8.33244	0		8.22286	0		7.89389	0		8.16371	0		7.88128	0		7.48516	0
8.34408	0		8.23412	0		7.90622	0		8.17613	0		7.89322	0		7.49536	0
8.35573	0		8.24538	0		7.91854	0		8.18855	0		7.90516	0		7.50555	0
8.36737	0		8.25664	0		7.93087	0		8.20097	0		7.9171	0		7.51574	0
8.37902	0		8.26789	0		7.94319	0.554		8.2134	0		7.92903	0		7.52593	0
8.39067	0		8.27915	0		7.95552	1.446		8.22582	0		7.94097	0.028		7.53612	0
8.40231	0		8.29041	0		7.96784	0		8.23824	0		7.95291	0.972		7.54631	0
8.41396	0		8.30167	0		7.98016	0		8.25066	0		7.96484	0		7.5565	0
8.4256	0		8.31293	0		7.99249	0		8.26308	0		7.97678	0		7.5667	0
8.43725	0		8.32418	0		8.00481	0		8.27551	0		7.98872	0		7.57689	0
8.4489	0		8.33544	0		8.01714	0		8.28793	0		8.00065	0		7.58708	0
8.46054	0		8.3467	0		8.02946	0		8.30035	0		8.01259	0		7.59727	0
8.47219	0		8.35796	0		8.04179	0.445		8.31277	0		8.02453	0		7.60746	0
8.48384	0		8.36922	0		8.05411	0.555		8.32519	0		8.03647	0		7.61765	0
8.49548	0		8.38048	0		8.06644	0		8.33761	0		8.0484	0		7.62784	0
8.50713	0		8.39173	0		8.07876	0		8.35004	0		8.06034	0		7.63804	0
8.51877	0		8.40299	0		8.09109	0		8.36246	0		8.07228	0		7.64823	0
8.53042	0		8.41425	0		8.10341	0		8.37488	0		8.08421	0		7.65842	0
8.54207	0		8.42551	0		8.11574	0		8.3873	0		8.09615	0		7.66861	0
8.55371	0		8.43677	0		8.12806	0		8.39972	0		8.10809	0		7.6788	0
8.56536	0		8.44802	0		8.14039	0.613		8.41215	0		8.12002	0		7.68899	0
8.577	0		8.45928	0		8.15271	0.387		8.42457	0		8.13196	0		7.69919	0
8.58865	0		8.47054	0		8.16504	0		8.43699	0		8.1439	1.91		7.70938	0
8.6003	0		8.4818	0		8.17736	0		8.44941	0		8.15584	0.09		7.71957	0
8.61194	0		8.49306	0		8.18969	0		8.46183	0		8.16777	0		7.72976	0
8.62359	0		8.50432	0		8.20201	0		8.47425	0		8.17971	0		7.73995	0
8.63523	0		8.51557	0		8.21434	0		8.48668	0		8.19165	0		7.75014	0
8.64688	0		8.52683	0		8.22666	0		8.4991	0		8.20358	0		7.76033	0
8.65853	0		8.53809	0		8.23899	0.781		8.51152	0		8.21552	0		7.77053	0
8.67017	0		8.54935	0		8.25131	0.219		8.52394	0		8.22746	0		7.78072	0
8.68182	0		8.56061	0		8.26364	0		8.53636	0		8.23939	0		7.79091	0
8.69346	0		8.57186	0		8.27596	0		8.54879	0		8.25133	0		7.8011	0
8.70511	0		8.58312	0		8.28829	0		8.56121	0		8.26327	0		7.81129	0
8.71676	0.016		8.59438	0		8.30061	0		8.57363	0		8.2752	0		7.82148	0
8.7284	0.984		8.60564	0		8.31294	0		8.58605	0		8.28714	0		7.83168	0
8.74005	0		8.6169	0		8.32526	0		8.59847	0		8.29908	0		7.84187	0
8.75169	0		8.62816	0.859		8.33759	2.847		8.61089	0		8.31102	0		7.85206	0
8.76334	0		8.63941	0.141		8.34991	0.153		8.62332	0.42		8.32295	0		7.86225	0
8.77499	0		8.65067	0		8.36224	0		8.63574	0.58		8.33489	0		7.87244	0
8.78663	0		8.66193	0		8.37456	0		8.64816	0		8.34683	0		7.88263	0
8.79828	0		8.67319	0		8.38688	0		8.66058	0		8.35876	0		7.89282	0
8.80992	0		8.68445	0		8.39921	0		8.673	0		8.3707	0		7.90302	0
8.82157	0		8.6957	0		8.41153	0		8.68543	0		8.38264	0		7.91321	0
8.83322	0		8.70696	0		8.42386	0		8.69785	0		8.39457	0		7.9234	0
8.84486	0		8.71822	0.147		8.43618	2		8.71027	0		8.40651	0		7.93359	0
8.85651	0		8.72948	0.853		8.44851	0		8.72269	0		8.41845	0		7.94378	0
8.86816	0		8.74074	0		8.46083	0		8.73511	0		8.43039	0		7.95397	0
8.8798	0		8.752	0		8.47316	0		8.74753	0		8.44232	0		7.96416	0
8.89145	0		8.76325	0		8.48548	0		8.75996	0		8.45426	0		7.97436	0
8.90309	0		8.77451	0		8.49781	0		8.77238	0		8.4662	0		7.98455	0
8.91474	0		8.78577	0		8.51013	0		8.7848	0		8.47813	0		7.99474	0
8.92639	0		8.79703	0		8.52246	0.014		8.79722	0		8.49007	0		8.00493	0
8.93803	0		8.80829	0		8.53478	0.986		8.80964	0		8.50201	0		8.01512	0
8.94968	0		8.81954	0		8.54711	0		8.82207	0		8.51394	0		8.02531	0
8.96132	0		8.8308	0		8.55943	0		8.83449	0		8.52588	0		8.03551	0
8.97297	0		8.84206	0		8.57176	0		8.84691	0		8.53782	0		8.0457	0
8.98462	0		8.85332	0		8.58408	0		8.85933	0		8.54976	0		8.05589	0
8.99626	0		8.86458	0		8.59641	0		8.87175	0		8.56169	0		8.06608	0
9.00791	0		8.87584	0		8.60873	0		8.88417	0		8.57363	0		8.07627	0
9.01955	0		8.88709	0		8.62106	0.364		8.8966	0		8.58557	0		8.08646	0
9.0312	0		8.89835	0		8.63338	1.636		8.90902	0		8.5975	0		8.09665	0
9.04285	0		8.90961	0		8.64571	0		8.92144	0		8.60944	0		8.10685	0
9.05449	0		8.92087	0		8.65803	0		8.93386	0		8.62138	0		8.11704	0
9.06614	0		8.93213	0		8.67036	0		8.94628	0		8.63331	0		8.12723	0
9.07778	0		8.94338	0		8.68268	0		8.95871	0		8.64525	0		8.13742	0.197
9.08943	0		8.95464	0		8.69501	0		8.97113	0		8.65719	0		8.14761	0.803
9.10108	0		8.9659	0		8.70733	0		8.98355	0		8.66912	0		8.1578	0
9.11272	0		8.97716	0		8.71966	0.7		8.99597	0		8.68106	0		8.168	0
9.12437	0		8.98842	0		8.73198	1.3		9.00839	0		8.693	0		8.17819	0
9.13601	0		8.99968	0		8.74431	0		9.02081	0		8.70494	0		8.18838	0
9.14766	0		9.01093	0		8.75663	0		9.03324	0		8.71687	0.086		8.19857	0
9.15931	0		9.02219	0		8.76896	0		9.04566	0		8.72881	1.914		8.20876	0
9.17095	0		9.03345	0		8.78128	0		9.05808	0		8.74075	0		8.21895	0
9.1826	0		9.04471	0		8.7936	0		9.0705	0		8.75268	0		8.22914	0
9.19424	0		9.05597	0		8.80593	0		9.08292	0		8.76462	0		8.23934	0
9.20589	0		9.06722	0		8.81825	0		9.09535	0		8.77656	0		8.24953	0
9.21754	0		9.07848	0		8.83058	0		9.10777	0		8.78849	0		8.25972	0
9.22918	0		9.08974	0		8.8429	0		9.12019	0		8.80043	0		8.26991	0
9.24083	0		9.101	0		8.85523	0		9.13261	0		8.81237	0		8.2801	0
9.25248	0		9.11226	0		8.86755	0		9.14503	0		8.82431	0		8.29029	0
9.26412	0		9.12352	0		8.87988	0		9.15745	0		8.83624	0		8.30048	0
9.27577	0		9.13477	0		8.8922	0		9.16988	0		8.84818	0		8.31068	0
9.28741	0		9.14603	0		8.90453	0		9.1823	0		8.86012	0		8.32087	0
9.29906	0		9.15729	0		8.91685	1.372		9.19472	0		8.87205	0		8.33106	0
9.31071	0		9.16855	0		8.92918	0.628		9.20714	0		8.88399	0		8.34125	0
9.32235	0		9.17981	0		8.9415	0		9.21956	0		8.89593	0		8.35144	0
9.334	0		9.19106	0		8.95383	0		9.23199	0		8.90786	0		8.36163	0
9.34564	0		9.20232	0		8.96615	0		9.24441	0		8.9198	0		8.37183	0
9.35729	0		9.21358	0		8.97848	0		9.25683	0		8.93174	0		8.38202	0
9.36894	0		9.22484	0		8.9908	0		9.26925	0		8.94368	0		8.39221	0
9.38058	0		9.2361	0		9.00313	0		9.28167	0		8.95561	0		8.4024	0
9.39223	0		9.24736	0		9.01545	1.708		9.29409	0		8.96755	0		8.41259	0
9.40387	0.875		9.25861	0		9.02778	0.292		9.30652	0		8.97949	0		8.42278	0
9.41552	0.125		9.26987	0		9.0401	0		9.31894	0		8.99142	0		8.43297	0
9.42717	0		9.28113	0		9.05243	0		9.33136	0		9.00336	0		8.44317	0
9.43881	0		9.29239	0		9.06475	0		9.34378	0		9.0153	0		8.45336	0
9.45046	0		9.30365	0		9.07708	0		9.3562	0		9.02723	0		8.46355	0
9.4621	0		9.3149	0		9.0894	0		9.36863	0		9.03917	0		8.47374	0
9.47375	0		9.32616	0		9.10173	0		9.38105	0		9.05111	0		8.48393	0
9.4854	0		9.33742	0		9.11405	0		9.39347	0		9.06304	0		8.49412	0
9.49704	0		9.34868	0		9.12638	0		9.40589	0		9.07498	0		8.50432	0
9.50869	0		9.35994	0		9.1387	0		9.41831	0		9.08692	0		8.51451	0
9.52033	0		9.3712	0		9.15103	0		9.43073	0		9.09886	0		8.5247	0
9.53198	0		9.38245	0		9.16335	0		9.44316	0		9.11079	0		8.53489	0
9.54363	0		9.39371	0		9.17568	0		9.45558	0		9.12273	0		8.54508	0
9.55527	0		9.40497	0		9.188	0		9.468	0		9.13467	0		8.55527	0
9.56692	0		9.41623	0		9.20032	0		9.48042	0		9.1466	0		8.56546	0
9.57856	0		9.42749	0		9.21265	2		9.49284	0		9.15854	0		8.57566	0
9.59021	0		9.43874	0		9.22497	0		9.50527	0		9.17048	0		8.58585	0
9.60186	0		9.45	0		9.2373	0		9.51769	0		9.18241	0		8.59604	0
9.6135	0		9.46126	0		9.24962	0		9.53011	0		9.19435	0		8.60623	0
9.62515	0		9.47252	0		9.26195	0		9.54253	0		9.20629	0		8.61642	0
9.6368	0		9.48378	0		9.27427	0		9.55495	0		9.21823	0		8.62661	0
9.64844	0		9.49504	0		9.2866	0		9.56737	0		9.23016	0		8.6368	0
9.66009	0		9.50629	0		9.29892	0		9.5798	0		9.2421	0		8.647	0
9.67173	0		9.51755	0		9.31125	0		9.59222	0		9.25404	0		8.65719	0
9.68338	0		9.52881	0		9.32357	0		9.60464	0		9.26597	0		8.66738	0
9.69503	0.9		9.54007	0		9.3359	0		9.61706	0		9.27791	0		8.67757	0
9.70667	0.1		9.55133	0		9.34822	0		9.62948	0		9.28985	0		8.68776	0
9.71832	0		9.56258	0		9.36055	0		9.64191	0		9.30178	0		8.69795	0
9.72996	0		9.57384	0		9.37287	0		9.65433	0		9.31372	0		8.70815	0
9.74161	0		9.5851	0		9.3852	0		9.66675	0		9.32566	0		8.71834	0
9.75326	0		9.59636	0		9.39752	0.255		9.67917	0		9.3376	0		8.72853	0
9.7649	0		9.60762	0		9.40985	0.745		9.69159	0		9.34953	0		8.73872	0
9.77655	0		9.61888	0		9.42217	0		9.70401	0		9.36147	0		8.74891	0
9.78819	0		9.63013	0		9.4345	0		9.71644	0		9.37341	0		8.7591	0
9.79984	0		9.64139	0		9.44682	0		9.72886	0		9.38534	0		8.76929	0
9.81149	0		9.65265	0		9.45915	0		9.74128	0		9.39728	0		8.77949	0
9.82313	0		9.66391	0		9.47147	0		9.7537	0		9.40922	0		8.78968	0
9.83478	0		9.67517	0		9.4838	0		9.76612	0		9.42115	0		8.79987	0
9.84642	0		9.68642	0		9.49612	0		9.77855	0		9.43309	0		8.81006	0
9.85807	0		9.69768	0		9.50845	0		9.79097	0		9.44503	0		8.82025	0
9.86972	0		9.70894	0		9.52077	0		9.80339	0		9.45696	0		8.83044	0
9.88136	0.116		9.7202	0		9.5331	0		9.81581	0		9.4689	0		8.84064	0
9.89301	0.884		9.73146	0		9.54542	0		9.82823	0		9.48084	0		8.85083	0
9.90465	0		9.74272	0		9.55775	0		9.84065	0		9.49278	0		8.86102	0
9.9163	0		9.75397	0		9.57007	0		9.85308	0		9.50471	0		8.87121	0
9.92795	0		9.76523	0		9.5824	0		9.8655	0		9.51665	0		8.8814	0
9.93959	0		9.77649	0		9.59472	0		9.87792	0		9.52859	0		8.89159	0
9.95124	0		9.78775	0		9.60704	0		9.89034	0		9.54052	0		8.90178	0
9.96288	0		9.79901	0		9.61937	0		9.90276	0		9.55246	0		8.91198	0
9.97453	0		9.81026	0		9.63169	0		9.91519	0		9.5644	0		8.92217	0
9.98618	0		9.82152	0		9.64402	0		9.92761	0		9.57633	0		8.93236	0
9.99782	0		9.83278	0		9.65634	0		9.94003	0		9.58827	0		8.94255	0
10.0095	0		9.84404	0		9.66867	0		9.95245	0		9.60021	1		8.95274	0
10.0211	0		9.8553	0		9.68099	0		9.96487	0		9.61215	0		8.96293	0
10.0328	0		9.86656	0		9.69332	1.518		9.97729	0		9.62408	0		8.97312	0
10.0444	0		9.87781	0		9.70564	0.482		9.98972	0		9.63602	0		8.98332	0
10.0561	0		9.88907	0		9.71797	0		10.0021	0		9.64796	0		8.99351	0
10.0677	0		9.90033	0		9.73029	0		10.0146	0		9.65989	0		9.0037	0
10.0793	0		9.91159	0		9.74262	0		10.027	0		9.67183	0		9.01389	0
10.091	0		9.92285	0		9.75494	0		10.0394	0		9.68377	0		9.02408	0
10.1026	0		9.9341	0		9.76727	0		10.0518	0		9.6957	0.985		9.03427	0
10.1143	0		9.94536	0		9.77959	0		10.0642	0		9.70764	0.015		9.04447	0
10.1259	0		9.95662	0		9.79192	0.927		10.0767	0		9.71958	0		9.05466	0
10.1376	0		9.96788	0		9.80424	0.073		10.0891	0		9.73152	0		9.06485	0
10.1492	0		9.97914	0.179		9.81657	0		10.1015	0		9.74345	0		9.07504	0
10.1609	0		9.9904	0.821		9.82889	0		10.1139	0		9.75539	0		9.08523	0
10.1725	0.141		10.0017	0		9.84122	0		10.1264	0		9.76733	0		9.09542	0
10.1842	0.859		10.0129	0		9.85354	0		10.1388	0		9.77926	0		9.10561	0
10.1958	0		10.0242	0		9.86587	0		10.1512	0		9.7912	0		9.11581	0
10.2075	0		10.0354	0		9.87819	0		10.1636	0		9.80314	0		9.126	0
10.2191	0		10.0467	0		9.89052	0		10.176	0.545		9.81507	0		9.13619	0
10.2307	0		10.0579	0		9.90284	0		10.1885	0.455		9.82701	0		9.14638	0
10.2424	0		10.0692	0		9.91517	0		10.2009	0		9.83895	0		9.15657	0
10.254	0		10.0805	0		9.92749	0		10.2133	0		9.85088	0		9.16676	0
10.2657	0		10.0917	0		9.93982	0		10.2257	0		9.86282	0		9.17696	0
10.2773	0		10.103	0		9.95214	0		10.2382	0		9.87476	0		9.18715	0
10.289	0		10.1142	0		9.96447	0		10.2506	0		9.8867	0		9.19734	0
10.3006	0		10.1255	0		9.97679	0		10.263	0		9.89863	0		9.20753	0
10.3123	0		10.1368	0		9.98912	2		10.2754	0		9.91057	0		9.21772	0
10.3239	0		10.148	0		10.0014	0		10.2878	0		9.92251	0		9.22791	0
10.3356	0		10.1593	0		10.0138	0		10.3003	0		9.93444	0		9.2381	0
10.3472	0		10.1705	0		10.0261	0		10.3127	0		9.94638	0		9.2483	0
10.3589	0		10.1818	0		10.0384	0		10.3251	0		9.95832	0		9.25849	0
10.3705	0		10.193	0		10.0507	0		10.3375	0		9.97025	0		9.26868	0
10.3821	0		10.2043	0		10.0631	0		10.3499	0		9.98219	0		9.27887	0
10.3938	0		10.2156	0		10.0754	0		10.3624	0		9.99413	0		9.28906	0
10.4054	0		10.2268	0		10.0877	0		10.3748	0		10.0061	0		9.29925	0
10.4171	0		10.2381	0		10.1	0		10.3872	0		10.018	0		9.30944	0
10.4287	0		10.2493	0		10.1124	0		10.3996	0		10.0299	0.906		9.31964	0
10.4404	0		10.2606	0		10.1247	0		10.4121	0		10.0419	1.094		9.32983	0
10.452	0		10.2718	0		10.137	0		10.4245	0		10.0538	0		9.34002	0
10.4637	0		10.2831	0		10.1493	0		10.4369	0		10.0658	0		9.35021	0
10.4753	0		10.2944	0		10.1617	0		10.4493	0		10.0777	0		9.3604	0
10.487	0		10.3056	0		10.174	0		10.4617	0		10.0896	0		9.37059	0
10.4986	0		10.3169	0		10.1863	0		10.4742	0		10.1016	0		9.38079	0
10.5102	0		10.3281	0		10.1986	0		10.4866	0		10.1135	0		9.39098	0
10.5219	0		10.3394	0		10.211	0		10.499	0		10.1254	0		9.40117	0
10.5335	0		10.3507	0		10.2233	0		10.5114	0		10.1374	0		9.41136	0
10.5452	0		10.3619	0		10.2356	0		10.5239	0		10.1493	0		9.42155	0
10.5568	0		10.3732	0		10.2479	0		10.5363	0		10.1612	0		9.43174	0
10.5685	0		10.3844	0		10.2603	0		10.5487	0		10.1732	0		9.44193	0
10.5801	0		10.3957	0		10.2726	0.496		10.5611	0		10.1851	0		9.45213	0
10.5918	0		10.4069	0		10.2849	0.504		10.5735	0		10.1971	0		9.46232	0
10.6034	0		10.4182	0		10.2972	0		10.586	0		10.209	0		9.47251	0
10.6151	0		10.4295	0		10.3096	0		10.5984	0		10.2209	0		9.4827	0
10.6267	0		10.4407	0		10.3219	0		10.6108	0		10.2329	0		9.49289	0
10.6384	0		10.452	0		10.3342	0		10.6232	0		10.2448	0		9.50308	0
10.65	0		10.4632	0		10.3465	0		10.6357	0		10.2567	0		9.51328	0
10.6616	0		10.4745	0		10.3589	0		10.6481	0		10.2687	0.073		9.52347	0
10.6733	0		10.4858	0		10.3712	0		10.6605	0.504		10.2806	0.927		9.53366	0
10.6849	0		10.497	0		10.3835	0		10.6729	0.496		10.2926	0		9.54385	0
10.6966	0		10.5083	0		10.3958	0		10.6853	0		10.3045	0		9.55404	0
10.7082	0		10.5195	0		10.4082	0		10.6978	0		10.3164	0		9.56423	0
10.7199	0		10.5308	0		10.4205	0		10.7102	0		10.3284	0		9.57442	0
10.7315	0		10.542	0		10.4328	0		10.7226	0		10.3403	0		9.58462	0
10.7432	0		10.5533	0		10.4451	0		10.735	0		10.3522	0		9.59481	0
10.7548	0		10.5646	0		10.4575	0		10.7474	0		10.3642	0		9.605	0
10.7665	0		10.5758	0		10.4698	0		10.7599	0.752		10.3761	1		9.61519	0
10.7781	0		10.5871	0		10.4821	0		10.7723	0.248		10.388	0		9.62538	0
10.7898	0		10.5983	0		10.4944	0		10.7847	0		10.4	0		9.63557	0
10.8014	0		10.6096	0		10.5068	0		10.7971	0		10.4119	0		9.64576	0
10.813	0		10.6209	0		10.5191	0		10.8096	0		10.4239	0		9.65596	0
10.8247	0		10.6321	0		10.5314	0		10.822	0		10.4358	0		9.66615	0
10.8363	0		10.6434	0		10.5437	0		10.8344	0		10.4477	0		9.67634	0
10.848	0		10.6546	0		10.5561	0		10.8468	0		10.4597	0		9.68653	0
10.8596	1		10.6659	1		10.5684	1		10.8592	1		10.4716	2		9.69672	1

## Sheet: Fig2b raw PNR
1			2			3			4			5			6
Time [ns]	Lifetime HyD 1 [Events]		Time [ns]	Lifetime HyD 1 [Events]		Time [ns]	Lifetime HyD 1 [Events]		Time [ns]	Lifetime HyD 1 [Events]		Time [ns]	Lifetime HyD 1 [Events]		Time [ns]	Lifetime HyD 1 [Events]
-0.968819	1		-1.25968	1		-1.744	2		-0.871995	1		-1.84111	1		-0.581571	2
-0.957367	0		-1.24813	0		-1.73138	0		-0.860834	0		-1.82879	0		-0.571379	0
-0.945915	0		-1.23658	0		-1.71876	0		-0.849673	0		-1.81646	0		-0.561188	0
-0.934463	0		-1.22503	0		-1.70615	0		-0.838512	0		-1.80414	0		-0.550996	0
-0.923011	0		-1.21348	0		-1.69353	0		-0.82735	0		-1.79181	0		-0.540805	0
-0.911559	0		-1.20193	0		-1.68092	0		-0.816189	0		-1.77949	0		-0.530613	0
-0.900107	0		-1.19039	0		-1.6683	0		-0.805028	0		-1.76716	0		-0.520422	0
-0.888655	0		-1.17884	0		-1.65568	0.408		-0.793867	0		-1.75484	0.168		-0.51023	0
-0.877202	0		-1.16729	0		-1.64307	0.592		-0.782705	0.359		-1.74251	0.832		-0.500039	0
-0.86575	0		-1.15574	0		-1.63045	0		-0.771544	0.641		-1.73019	0		-0.489847	0
-0.854298	0		-1.14419	0		-1.61784	0		-0.760383	0		-1.71786	0		-0.479656	0
-0.842846	0		-1.13264	0		-1.60522	0		-0.749222	0		-1.70554	0		-0.469464	0
-0.831394	0		-1.12109	0		-1.59261	0		-0.738061	0		-1.69321	0		-0.459273	0
-0.819942	0		-1.10954	0		-1.57999	0		-0.726899	0		-1.68089	0		-0.449081	0
-0.80849	0		-1.09799	0		-1.56737	0		-0.715738	0		-1.66856	0		-0.43889	0
-0.797038	0		-1.08644	0		-1.55476	0		-0.704577	0		-1.65624	0.336		-0.428698	0
-0.785585	0		-1.07489	0		-1.54214	0		-0.693416	0		-1.64391	0.664		-0.418507	0
-0.774133	0		-1.06335	0		-1.52953	0		-0.682255	0		-1.63159	0		-0.408315	0
-0.762681	0		-1.0518	0		-1.51691	0		-0.671093	0		-1.61926	0		-0.398124	0
-0.751229	0		-1.04025	0		-1.5043	0		-0.659932	0		-1.60694	0		-0.387932	0
-0.739777	0		-1.0287	0		-1.49168	0		-0.648771	0		-1.59461	0		-0.377741	0
-0.728325	0		-1.01715	0		-1.47906	0		-0.63761	0		-1.58229	0		-0.367549	0
-0.716873	0		-1.0056	0		-1.46645	0		-0.626448	0		-1.56996	0		-0.357358	0
-0.705421	0		-0.994051	0		-1.45383	1		-0.615287	0		-1.55764	0		-0.347166	0.448
-0.693968	0		-0.982502	0		-1.44122	0		-0.604126	0		-1.54531	0		-0.336975	1.552
-0.682516	0		-0.970953	0		-1.4286	0		-0.592965	0		-1.53299	0		-0.326783	0
-0.671064	0		-0.959404	0		-1.41599	0		-0.581804	0		-1.52066	0		-0.316592	0
-0.659612	0		-0.947855	0		-1.40337	0		-0.570642	0		-1.50834	0		-0.3064	0
-0.64816	0		-0.936305	0		-1.39075	0		-0.559481	0		-1.49601	0		-0.296208	0
-0.636708	0		-0.924756	0		-1.37814	0		-0.54832	0		-1.48369	0		-0.286017	0
-0.625256	0		-0.913207	0		-1.36552	0		-0.537159	1.362		-1.47136	0		-0.275825	0
-0.613804	0		-0.901658	0		-1.35291	0		-0.525998	0.638		-1.45904	0		-0.265634	0
-0.602352	0		-0.890109	0		-1.34029	0		-0.514836	0		-1.44672	0		-0.255442	0
-0.590899	0		-0.87856	0.494		-1.32768	0		-0.503675	0		-1.43439	0		-0.245251	0
-0.579447	0		-0.867011	0.506		-1.31506	0		-0.492514	1.14		-1.42207	0		-0.235059	0
-0.567995	0		-0.855462	0		-1.30244	0		-0.481353	2.86		-1.40974	0		-0.224868	0
-0.556543	0		-0.843913	0		-1.28983	0		-0.470192	0		-1.39742	0		-0.214676	0
-0.545091	0		-0.832364	0		-1.27721	0		-0.45903	0		-1.38509	0		-0.204485	0
-0.533639	2		-0.820815	0		-1.2646	0		-0.447869	0		-1.37277	0		-0.194293	7.912
-0.522187	0		-0.809265	0		-1.25198	0		-0.436708	0		-1.36044	0		-0.184102	0.088
-0.510735	0		-0.797716	0		-1.23936	0		-0.425547	0		-1.34812	0		-0.17391	0.364
-0.499282	0		-0.786167	0		-1.22675	0		-0.414385	0		-1.33579	0		-0.163719	3.636
-0.48783	0		-0.774618	0		-1.21413	0		-0.403224	0		-1.32347	0		-0.153527	0
-0.476378	0		-0.763069	0		-1.20152	0		-0.392063	1.288		-1.31114	0		-0.143336	0
-0.464926	0		-0.75152	0		-1.1889	0		-0.380902	0.712		-1.29882	0		-0.133144	0.885
-0.453474	0		-0.739971	0		-1.17629	0		-0.369741	0		-1.28649	0		-0.122953	2.115
-0.442022	0		-0.728422	0		-1.16367	1		-0.358579	0		-1.27417	0		-0.112761	0
-0.43057	0		-0.716873	0		-1.15105	0		-0.347418	0.496		-1.26184	0		-0.10257	4.48
-0.419118	0		-0.705324	0		-1.13844	0		-0.336257	1.504		-1.24952	0		-0.0923782	5.52
-0.407665	0		-0.693775	0		-1.12582	0		-0.325096	0		-1.23719	0		-0.0821867	0
-0.396213	0.924		-0.682225	0.741		-1.11321	0		-0.313935	0		-1.22487	0		-0.0719952	0
-0.384761	3.076		-0.670676	0.259		-1.10059	0		-0.302773	0		-1.21254	0		-0.0618036	0
-0.373309	0		-0.659127	0		-1.08798	0		-0.291612	6		-1.20022	0		-0.0516121	1.406
-0.361857	0		-0.647578	0		-1.07536	0.508		-0.280451	0		-1.18789	0		-0.0414206	0.594
-0.350405	0		-0.636029	0		-1.06274	1.492		-0.26929	0		-1.17557	0		-0.0312291	9.66
-0.338953	0		-0.62448	0		-1.05013	0		-0.258128	0		-1.16324	1		-0.0210376	14.324
-0.327501	0		-0.612931	0		-1.03751	0		-0.246967	0		-1.15092	0		-0.0108461	2.016
-0.316048	0		-0.601382	0		-1.0249	0		-0.235806	0		-1.13859	0		-0.000654545	16.286
-0.304596	0		-0.589833	0.269		-1.01228	0		-0.224645	0		-1.12627	0		0.00953697	0.714
-0.293144	4.3		-0.578284	0.731		-0.999665	0		-0.213484	0		-1.11394	0		0.0197285	0.72
-0.281692	0.7		-0.566735	0		-0.98705	0		-0.202322	1.266		-1.10162	0		0.02992	11.835
-0.27024	0		-0.555185	0		-0.974434	2.648		-0.191161	4.734		-1.08929	0		0.0401115	5.417
-0.258788	0		-0.543636	0		-0.961818	1.352		-0.18	0		-1.07697	0.073		0.050303	5.028
-0.247336	0		-0.532087	0		-0.949202	0		-0.168839	1.992		-1.06464	0.927		0.0604945	1.584
-0.235884	0		-0.520538	0		-0.936587	0		-0.157678	1.008		-1.05232	0		0.0706861	10.716
-0.224432	0		-0.508989	0		-0.923971	3.464		-0.146516	1.932		-1.04	0		0.0808776	16.628
-0.212979	0		-0.49744	0		-0.911355	0.536		-0.135355	0.068		-1.02767	0		0.0910691	10.493
-0.201527	2.464		-0.485891	2.964		-0.898739	0		-0.124194	0		-1.01535	0		0.101261	7.579
-0.190075	5.536		-0.474342	0.036		-0.886124	0		-0.113033	0		-1.00302	0		0.111452	6.228
-0.178623	3.35		-0.462793	0		-0.873508	1		-0.101872	2.85		-0.990696	0		0.121644	5.772
-0.167171	1.65		-0.451244	0		-0.860892	0		-0.0907103	2.15		-0.978371	0		0.131835	0
-0.155719	0.128		-0.439695	0		-0.848276	0		-0.0795491	0		-0.966046	0		0.142027	8.064
-0.144267	3.872		-0.428145	0		-0.835661	0		-0.0683879	0		-0.953721	0		0.152218	3.936
-0.132815	0		-0.416596	0		-0.823045	0		-0.0572267	2.436		-0.941396	0		0.16241	6.966
-0.121362	0		-0.405047	0		-0.810429	0		-0.0460655	11.564		-0.929072	0		0.172601	2.034
-0.10991	0		-0.393498	3.612		-0.797813	0		-0.0349042	0		-0.916747	0		0.182793	0
-0.0984582	7.496		-0.381949	3.388		-0.785198	0.177		-0.023743	0		-0.904422	0		0.192984	7.416
-0.0870061	0.504		-0.3704	0		-0.772582	0.823		-0.0125818	0		-0.892097	0		0.203176	0.584
-0.0755539	2.093		-0.358851	4		-0.759966	0		-0.00142061	26.012		-0.879772	0		0.213367	0
-0.0641018	4.907		-0.347302	0		-0.74735	0		0.00974061	1.988		-0.867447	0		0.223559	0
-0.0526497	2.644		-0.335753	0		-0.734735	0		0.0209018	0		-0.855122	0		0.23375	2.096
-0.0411976	1.356		-0.324204	0		-0.722119	0		0.032063	0		-0.842798	0		0.243942	14.814
-0.0297455	0		-0.312655	0		-0.709503	0		0.0432242	2.132		-0.830473	0		0.254133	4.789
-0.0182933	0		-0.301105	0		-0.696887	0		0.0543855	1.868		-0.818148	0		0.264325	5.141
-0.00684121	5.005		-0.289556	0		-0.684272	4.68		0.0655467	2.505		-0.805823	0		0.274516	7.16
0.00461091	7.995		-0.278007	0		-0.671656	3.32		0.0767079	5.425		-0.793498	0		0.284708	6.176
0.016063	0		-0.266458	1.851		-0.65904	0		0.0878691	9.249		-0.781173	0		0.294899	9.824
0.0275152	9.28		-0.254909	1.149		-0.646424	0		0.0990303	57.821		-0.768848	0		0.305091	5.856
0.0389673	2.246		-0.24336	5.994		-0.633808	1.578		0.110192	0		-0.756524	0		0.315282	9.917
0.0504194	12.474		-0.231811	0.006		-0.621193	0.422		0.121353	9.44		-0.744199	0		0.325474	6.177
0.0618715	1.413		-0.220262	0		-0.608577	0		0.132514	6.56		-0.731874	0		0.335665	8.46
0.0733236	1.587		-0.208713	0		-0.595961	0		0.143675	41.032		-0.719549	0		0.345857	7.05
0.0847758	0		-0.197164	9.919		-0.583345	2.979		0.154836	5.613		-0.707224	0		0.356048	12.685
0.0962279	35		-0.185615	3.081		-0.57073	0.021		0.165998	15.325		-0.694899	0		0.36624	3.855
0.10768	0.975		-0.174065	5.435		-0.558114	0		0.177159	4.03		-0.682575	0		0.376432	0
0.119132	6.281		-0.162516	2.565		-0.545498	0		0.18832	33.728		-0.67025	0		0.386623	13.44
0.130584	3.744		-0.150967	4.216		-0.532882	2		0.199481	34.272		-0.657925	0		0.396815	1.56
0.142036	20.664		-0.139418	3.784		-0.520267	0		0.210642	3.99		-0.6456	0		0.407006	9.98
0.153488	7.336		-0.127869	5.454		-0.507651	0		0.221804	16.194		-0.633275	0		0.417198	13.02
0.164941	3.9		-0.11632	9.546		-0.495035	0.6		0.232965	10.216		-0.62095	0		0.427389	1.6
0.176393	8.1		-0.104771	6.693		-0.482419	5.4		0.244126	21.6		-0.608625	0		0.437581	16.212
0.187845	24.486		-0.0932218	16.307		-0.469804	0		0.255287	4.824		-0.596301	0		0.447772	10.794
0.199297	28.514		-0.0816727	0		-0.457188	0		0.266448	9.388		-0.583976	3.652		0.457964	5.936
0.210749	16.48		-0.0701236	8.64		-0.444572	0.608		0.27761	1.788		-0.571651	0.348		0.468155	10.458
0.222201	15.58		-0.0585745	2.24		-0.431956	1.392		0.288771	53.01		-0.559326	0		0.478347	3.905
0.233653	17.148		-0.0470255	15.12		-0.419341	0		0.299932	9.08		-0.547001	0		0.488538	10.749
0.245105	24.627		-0.0354764	2.622		-0.406725	0		0.311093	16.794		-0.534676	0		0.49873	5.346
0.256558	14.673		-0.0239273	5.89		-0.394109	14.732		0.322255	10.116		-0.522352	0.804		0.508921	5.08
0.26801	15.324		-0.0123782	1.488		-0.381493	14.268		0.333416	11.934		-0.510027	2.196		0.519113	10.51
0.279462	2.168		-0.000829091	64		-0.368878	0		0.344577	14.066		-0.497702	0		0.529304	20.88
0.290914	28		0.01072	1.005		-0.356262	0		0.355738	14.459		-0.485377	8		0.539496	23.089
0.302366	1.632		0.0222691	12.227		-0.343646	1.424		0.366899	9.101		-0.473052	0		0.549687	15.697
0.313818	10.257		0.0338182	15.683		-0.33103	0.615		0.378061	4.787		-0.460727	0		0.559879	35.027
0.32527	10.281		0.0453673	19.113		-0.318415	2.961		0.389222	64.653		-0.448402	0		0.57007	15.415
0.336722	9.98		0.0569164	4.972		-0.305799	0		0.400383	1.825		-0.436078	2		0.580262	23.792
0.348175	1.85		0.0684655	20.34		-0.293183	35.724		0.411544	9.367		-0.423753	0		0.590453	3.51
0.359627	17.124		0.0800145	12.66		-0.280567	3.276		0.422705	9.143		-0.411428	0		0.600645	21.274
0.371079	9.876		0.0915636	22.058		-0.267952	4.144		0.433867	8.209		-0.399103	0		0.610836	38.906
0.382531	25.872		0.103113	18.942		-0.255336	3.856		0.445028	11.146		-0.386778	15		0.621028	13.27
0.393983	22.128		0.114662	15.64		-0.24272	14		0.456189	37.87		-0.374453	0		0.631219	50.75
0.405435	4.505		0.126211	30.36		-0.230104	0		0.46735	11.44		-0.362128	0		0.641411	34.562
0.416887	22.463		0.13776	7.248		-0.217488	0		0.478512	20.678		-0.349804	0.248		0.651602	22.678
0.428339	26.24		0.149309	27.598		-0.204873	0.552		0.489673	32.906		-0.337479	3.752		0.661794	15.56
0.439792	11.792		0.160858	25.518		-0.192257	23.448		0.500834	15		-0.325154	0		0.671985	8.424
0.451244	9.375		0.172407	14.511		-0.179641	0		0.511995	24.541		-0.312829	0		0.682177	17.576
0.462696	22.551		0.183956	4.755		-0.167025	6.482		0.523156	3.291		-0.300504	2.774		0.692368	12.354
0.474148	4.074		0.195505	51.37		-0.15441	3.242		0.534318	18.062		-0.288179	16.226		0.70256	48.605
0.4856	49		0.207055	2.688		-0.141794	9.276		0.545479	19.394		-0.275855	0		0.712752	41.377
0.497052	0		0.218604	22.482		-0.129178	0		0.55664	27.624		-0.26353	0		0.722943	13.77
0.508504	16.43		0.230153	19.13		-0.116562	9		0.567801	16.914		-0.251205	0		0.733135	34.244
0.519956	21.68		0.241702	29.805		-0.103947	20.257		0.578962	57.26		-0.23888	0		0.743326	41.847
0.531408	13.594		0.253251	7.439		-0.0913309	26.743		0.590124	23.718		-0.226555	2.316		0.753518	27.907
0.542861	2.391		0.2648	17.516		-0.0787152	0.198		0.601285	15.015		-0.21423	0.684		0.763709	21.556
0.554313	21.271		0.276349	17.286		-0.0660994	7.472		0.612446	42.745		-0.201905	4.396		0.773901	56.882
0.565765	24.679		0.287898	38.979		-0.0534836	8.41		0.623607	36.102		-0.189581	9.604		0.784092	20.193
0.577217	29.211		0.299447	9.675		-0.0408679	2.92		0.634768	30.75		-0.177256	0		0.794284	5.945
0.588669	22.12		0.310996	15.678		-0.0282521	11.37		0.64593	15.114		-0.164931	4		0.804475	42.761
0.600121	6.514		0.322545	30.112		-0.0156364	7.63		0.657091	16.942		-0.152606	6.368		0.814667	41.167
0.611573	44.018		0.334095	19.131		-0.00302061	106.553		0.668252	8.867		-0.140281	9.632		0.824858	18.507
0.623025	18.932		0.345644	16.779		0.00959515	21.147		0.679413	65.077		-0.127956	2.82		0.83505	37.765
0.634478	30.706		0.357193	20.851		0.0222109	10.915		0.690575	7.566		-0.115632	0.18		0.845241	49.299
0.64593	23.686		0.368742	24.449		0.0348267	8.385		0.701736	32.578		-0.103307	20.244		0.855433	60.903
0.657382	29.492		0.380291	20.971		0.0474424	38		0.712897	26.751		-0.0909818	21.756		0.865624	35.549
0.668834	24.324		0.39184	46.029		0.0600582	2.064		0.724058	31.401		-0.078657	0.144		0.875816	61.817
0.680286	31.912		0.403389	17.375		0.0726739	9.741		0.735219	8.704		-0.0663321	5.856		0.886007	46.117
0.691738	8.17		0.414938	39.521		0.0852897	3.195		0.746381	29.426		-0.0540073	9.056		0.896199	55.641
0.70319	11.975		0.426487	19.492		0.0979055	228		0.757542	31.544		-0.0416824	6.944		0.90639	54.668
0.714642	15.351		0.438036	45.436		0.110521	2.74		0.768703	41.09		-0.0293576	9		0.916582	46.882
0.726095	34.521		0.449585	26.946		0.123137	26.881		0.779864	67.429		-0.0170327	0		0.926773	58.981
0.737547	18.273		0.461135	27.28		0.135753	20.879		0.791025	23.061		-0.00470788	55.9		0.936965	39.563
0.748999	17.715		0.472684	20.247		0.148368	95.755		0.802187	56.709		0.00761697	30.1		0.947156	74.996
0.760451	21.811		0.484233	84.703		0.160984	29.817		0.813348	24.117		0.0199418	5.952		0.957348	43.744
0.771903	27.856		0.495782	8.028		0.1736	12.928		0.824509	71.508		0.0322667	29.678		0.967539	45.11
0.783355	16.108		0.507331	46.188		0.186216	89.916		0.83567	37.562		0.0445915	27.39		0.977731	41.448
0.794807	15.075		0.51888	39.094		0.198832	164.084		0.846832	49.919		0.0569164	8.055		0.987922	98.617
0.806259	31.185		0.530429	23.018		0.211447	0		0.857993	25.195		0.0692412	16.029		0.998114	74.793
0.817712	8.34		0.541978	32.295		0.224063	39.285		0.869154	87.866		0.0815661	2.896		1.00831	34.335
0.829164	20.032		0.553527	56.701		0.236679	47.239		0.880315	49.16		0.0938909	143.968		1.0185	51.383
0.840616	14.976		0.565076	47.676		0.249295	49.079		0.891476	15.783		0.106216	32.566		1.02869	53.975
0.852068	49.692		0.576625	40.88		0.26191	48.837		0.902638	42.551		0.118541	20.946		1.03888	89.699
0.86352	21.485		0.588175	32.12		0.274526	7.56		0.913799	20.032		0.130865	27.52		1.04907	63.673
0.874972	24.373		0.599724	22.608		0.287142	151.638		0.92496	44.224		0.14319	70.356		1.05926	50.433
0.886424	25.216		0.611273	78.382		0.299758	47.803		0.936121	47.279		0.155515	20.239		1.06945	50.25
0.897876	53.086		0.622822	41.562		0.312373	20.027		0.947282	64.733		0.16784	16.401		1.07965	34.088
0.909328	33.1		0.634371	49.443		0.324989	32.177		0.958444	50.582		0.180165	5.004		1.08984	74.206
0.920781	44.16		0.64592	63.307		0.337605	104.819		0.969605	146.662		0.19249	203.116		1.10003	89.88
0.932233	15.442		0.657469	77.106		0.350221	37.745		0.980766	57.682		0.204815	2.884		1.11022	110.872
0.943685	33.154		0.669018	61.832		0.362836	32.287		0.991927	53.126		0.217139	17.424		1.12041	92.094
0.955137	31.902		0.680567	100.224		0.375452	9.504		1.00309	44.621		0.229464	23.566		1.1306	110.955
0.966589	47.542		0.692116	33.156		0.388068	180		1.01425	66.089		0.241789	72.36		1.1408	112.799
0.978041	11.5		0.703665	101.056		0.400684	10.833		1.02541	54.322		0.254114	11.811		1.15099	161.13
0.989493	43.544		0.715215	80.22		0.413299	51.539		1.03657	44.608		0.266439	16.287		1.16118	148.264
1.00095	41.777		0.726764	143.931		0.425915	31.154		1.04773	70.104		0.278764	1.552		1.17137	71.752
1.0124	47.741		0.738313	103.425		0.438531	57.474		1.05889	36.334		0.291088	148		1.18156	90.486
1.02385	51.788		0.749862	80.998		0.451147	20.25		1.07006	87.882		0.303413	2.125		1.19175	270.718
1.0353	58.51		0.761411	83.574		0.463762	45.862		1.08122	95.016		0.315738	32.803		1.20194	83.464
1.04675	42.01		0.77296	135.858		0.476378	61.626		1.09238	165.199		0.328063	27.577		1.21214	115.885
1.05821	21.184		0.784509	42.282		0.488994	144.886		1.10354	85.241		0.340388	49.685		1.22233	99.393
1.06966	45.436		0.796058	75.228		0.50161	20.956		1.1147	112.07		0.352713	17.553		1.23252	191.673
1.08111	27.47		0.807607	126.228		0.514225	66.22		1.12586	106.214		0.365038	28.857		1.24271	149.445
1.09256	74.137		0.819156	95.964		0.526841	45.718		1.13702	101.822		0.377362	18.806		1.2529	197.115
1.10401	25.939		0.830705	80.43		0.539457	49.866		1.14818	96.194		0.389687	100.594		1.26309	195.585
1.11547	23.801		0.842255	49.306		0.552073	51.185		1.15935	104.738		0.402012	12.453		1.27328	101.396
1.12692	22.439		0.853804	90.408		0.564688	39.431		1.17051	109.162		0.414337	39.651		1.28348	149.868
1.13837	43.294		0.865353	129.077		0.577304	128.095		1.18167	87.334		0.426662	21.886		1.29367	140.936
1.14982	64.564		0.876902	136.273		0.58992	58.905		1.19283	73.68		0.438987	70.1		1.30386	138.804
1.16128	89.208		0.888451	124.785		0.602536	42.812		1.20399	63.171		0.451312	23.127		1.31405	192.003
1.17273	73.194		0.9	135.585		0.615152	60.068		1.21515	107.431		0.463636	34.275		1.32424	175.457
1.18418	48.922		0.911549	89.355		0.627767	78.796		1.22631	126.52		0.475961	22.751		1.33443	137.656
1.19563	60.352		0.923098	125.387		0.640383	51.954		1.23747	127.318		0.488286	75.757		1.34463	175.8
1.20708	46.24		0.934647	135.819		0.652999	93.794		1.24864	163.568		0.500611	9.132		1.35482	203.274
1.21854	42.506		0.946196	154.383		0.665615	32.576		1.2598	224.514		0.512936	54.188		1.36501	123.902
1.22999	59.192		0.957745	94.232		0.67823	212		1.27096	157.764		0.525261	29.072		1.3752	156.753
1.24144	109.224		0.969295	179.25		0.690846	19.7		1.28212	109.126		0.537585	61.254		1.38539	365.311
1.25289	64.358		0.980844	52.356		0.703462	79.645		1.29328	170.618		0.54991	42.774		1.39558	195.26
1.26434	94.534		0.992393	149.886		0.716078	43.567		1.30444	196.004		0.562235	35.58		1.40577	460.208
1.2758	72.916		1.00394	152.244		0.728693	86.701		1.3156	159.905		0.57456	52.245		1.41597	198.554
1.28725	84.112		1.01549	108.368		0.741309	66.433		1.32676	164.707		0.586885	89.993		1.42616	191.174
1.2987	52.292		1.02704	105.498		0.753925	98.379		1.33792	116.502		0.59921	17.697		1.43635	178.148
1.31015	44.716		1.03859	134.574		0.766541	67.775		1.34909	105.182		0.611535	59.465		1.44654	335.136
1.3216	60.841		1.05014	130.974		0.779156	199.83		1.36025	147.761		0.623859	42.57		1.45673	235.454
1.33306	109.133		1.06169	214.344		0.791772	39.03		1.37141	118.725		0.636184	44.45		1.46692	191.752
1.34451	130.669		1.07324	132.683		0.804388	138.266		1.38257	158.63		0.648509	51.217		1.47712	328.384
1.35596	104.497		1.08479	118.295		0.817004	80.902		1.39373	208.424		0.660834	48.363		1.48731	386.078
1.36741	71.385		1.09633	232.179		0.829619	83.512		1.40489	224.395		0.673159	76.59		1.4975	306.097
1.37887	96.953		1.10788	89.525		0.842235	54.896		1.41605	217.613		0.685484	61.41		1.50769	299.499
1.39032	72.67		1.11943	123.396		0.854851	114.267		1.42721	195.993		0.697808	42.499		1.51788	253.659
1.40177	52.612		1.13098	197.06		0.867467	171.489		1.43838	263.523		0.710133	69.701		1.52807	257.269
1.41322	92.108		1.14253	226.797		0.880082	106.698		1.44954	352.299		0.722458	60.53		1.53826	464.671
1.42467	112.382		1.15408	215.227		0.892698	74.59		1.4607	307.957		0.734783	54.39		1.54846	423.527
1.43613	96.438		1.16563	234.525		0.905314	101.161		1.47186	239.707		0.747108	72.102		1.55865	329.798
1.44758	163.812		1.17718	153.099		0.91793	102.855		1.48302	241.253		0.759433	50.778		1.56884	330.204
1.45903	110.695		1.18873	197.723		0.930545	93.406		1.49418	333.138		0.771758	106.281		1.57903	473.648
1.47048	138.751		1.20028	157.579		0.943161	84.744		1.50534	341.432		0.784082	64.575		1.58922	373.778
1.48193	134.134		1.21183	145.974		0.955777	64.309		1.5165	321.065		0.796407	44.114		1.59941	482.532
1.49339	54.08		1.22337	120.58		0.968393	268.973		1.52767	366.061		0.808732	88.11		1.6096	260.514
1.50484	137.112		1.23492	162.573		0.981008	27.526		1.53883	442.381		0.821057	80.901		1.6198	664.362
1.51629	166.57		1.24647	157.893		0.993624	97.966		1.54999	455.479		0.833382	51.125		1.62999	690.512
1.52774	123.571		1.25802	210.116		1.00624	63.788		1.56115	413.145		0.845707	38.156		1.64018	505.056
1.5392	69.287		1.26957	164.058		1.01886	224.392		1.57231	305.519		0.858032	35.898		1.65037	455.206
1.55065	184.09		1.28112	241.459		1.03147	89.031		1.58347	365.551		0.870356	161.874		1.66056	465.303
1.5621	225.482		1.29267	163.893		1.04409	130.437		1.59463	399.643		0.882681	24.474		1.67075	399.197
1.57355	199.895		1.30422	172.35		1.0567	112.054		1.60579	583.678		0.895006	64.431		1.68095	411.118
1.585	145.593		1.31577	236.842		1.06932	234.318		1.61696	617.028		0.907331	62.549		1.69114	636.046
1.59646	153.015		1.32732	238.206		1.08193	112.66		1.62812	584.775		0.919656	76.712		1.70133	873.736
1.60791	184.221		1.33887	197.922		1.09455	179.676		1.63928	507.909		0.931981	54.132		1.71152	1014.32
1.61936	122.962		1.35041	289.005		1.10717	107.378		1.65044	591.366		0.944305	52.865		1.72171	962.598
1.63081	246.338		1.36196	329.119		1.11978	89.998		1.6616	588.57		0.95663	52.111		1.7319	944.778
1.64226	167.43		1.37351	195.288		1.1324	127.844		1.67276	662.124		0.968955	172.229		1.74209	859.728
1.65372	309.444		1.38506	188.586		1.14501	191.994		1.68392	584.086		0.98128	52.013		1.75229	1029.94
1.66517	241.403		1.39661	246.017		1.15763	186.835		1.69508	838.251		0.993605	85.353		1.76248	1707.64
1.67662	464.499		1.40816	322.257		1.17024	190.543		1.70624	547.887		1.00593	72.489		1.77267	2102.82
1.68807	298.132		1.41971	330.444		1.18286	109.904		1.71741	700.707		1.01825	87.764		1.78286	1720.28
1.69952	209.48		1.43126	384.034		1.19548	191.644		1.72857	1126.8		1.03058	109.894		1.79305	1219.03
1.71098	343.491		1.44281	285.678		1.20809	133.024		1.73973	1186.13		1.0429	74.09		1.80324	1759.58
1.72243	322.957		1.45436	377.656		1.22071	173.008		1.75089	879.568		1.05523	76		1.81344	2835.88
1.73388	260.014		1.46591	443.892		1.23332	179.977		1.76205	895.673		1.06755	199.719		1.82363	2570.69
1.74533	195.09		1.47745	358.866		1.24594	156.883		1.77321	995.619		1.07988	21.607		1.83382	2610.25
1.75679	278.605		1.489	350.84		1.25856	224.158		1.78437	1044.47		1.0922	49.291		1.84401	3229.32
1.76824	513.639		1.50055	413.766		1.27117	110.234		1.79553	1544.31		1.10453	56.203		1.8542	3106.98
1.77969	397.986		1.5121	244.584		1.28379	199.98		1.8067	1315.09		1.11685	109.657		1.86439	3297.57
1.79114	382.16		1.52365	487.314		1.2964	182.818		1.81786	1140.7		1.12918	64.393		1.87458	6100.76
1.80259	379.483		1.5352	533.877		1.30902	208.809		1.82902	1244.14		1.1415	96.348		1.88478	4712.18
1.81405	303.135		1.54675	473.013		1.32163	117.029		1.84018	1895.12		1.15383	89.358		1.89497	4767.59
1.8255	510.891		1.5583	443.292		1.33425	207.949		1.85134	2058.18		1.16615	157.849		1.90516	5770.89
1.83695	722.939		1.56985	507.328		1.34687	280.931		1.8625	1675.55		1.17848	71.725		1.91535	6168.42
1.8484	671.331		1.5814	426.576		1.35948	383.522		1.87366	1194.01		1.1908	189.433		1.92554	5899.58
1.85985	370.227		1.59295	446.832		1.3721	180.266		1.88482	1682.66		1.20313	93.661		1.93573	8268.46
1.87131	458.262		1.60449	539.302		1.38471	270.107		1.89599	1546.24		1.21545	102.045		1.94592	9933.39
1.88276	593.456		1.61604	610.062		1.39733	307.439		1.90715	1495.47		1.22778	85.071		1.95612	12214.7
1.89421	591.4		1.62759	464.673		1.40994	269.706		1.91831	1870.64		1.2401	93.537		1.96631	10157
1.90566	757.858		1.63914	731.611		1.42256	310.308		1.92947	1928.97		1.25243	154.823		1.9765	10741.9
1.91712	793.162		1.65069	928.45		1.43518	275.992		1.94063	1882.85		1.26475	187.365		1.98669	13177.4
1.92857	888.914		1.66224	593.646		1.44779	269.484		1.95179	2769.97		1.27708	76.977		1.99688	13847.2
1.94002	815.916		1.67379	649.68		1.46041	362.54		1.96295	2519.26		1.2894	118.663		2.00707	16884.7
1.95147	753.96		1.68534	1000.01		1.47302	398.4		1.97411	2894.12		1.30173	142.119		2.01727	16183.6
1.96292	677.779		1.69689	1443.77		1.48564	586		1.98528	3401.95		1.31405	166.36		2.02746	19107.5
1.97438	738.453		1.70844	1126.04		1.49825	343.166		1.99644	4433.45		1.32638	108.736		2.03765	17725.1
1.98583	970.62		1.71999	1553.81		1.51087	288.036		2.0076	4383.03		1.3387	211.638		2.04784	14739
1.99728	1362.95		1.73153	1382.46		1.52349	382.038		2.01876	4051.61		1.35103	167.122		2.05803	17040.1
2.00873	1710.39		1.74308	1461.2		1.5361	515.55		2.02992	3044.44		1.36335	213.184		2.06822	17462.6
2.02018	1277.43		1.75463	1767.47		1.54872	522.808		2.04108	3152.44		1.37568	208.294		2.07841	15321.2
2.03164	977.501		1.76618	1656		1.56133	323.975		2.05224	2945.61		1.388	188.439		2.08861	17069
2.04309	1427.71		1.77773	1751.06		1.57395	605.275		2.0634	4027.64		1.40032	150.507		2.0988	16464.4
2.05454	1091.66		1.78928	1777.08		1.58656	708.577		2.07456	3754.6		1.41265	157.536		2.10899	16012.1
2.06599	1105.35		1.80083	2543.8		1.59918	867.183		2.08573	3844.92		1.42497	233.616		2.11918	15371.9
2.07744	1234.31		1.81238	2222.34		1.6118	615.292		2.09689	3433.93		1.4373	172.929		2.12937	14228.8
2.0889	1769.72		1.82393	2242.25		1.62441	905.96		2.10805	3538.65		1.44962	197.839		2.13956	14336.1
2.10035	1277.3		1.83548	4090.74		1.63703	568.238		2.11921	3434.66		1.46195	141.453		2.14976	14736.8
2.1118	1035.29		1.84703	5091.56		1.64964	719.692		2.13037	3731.57		1.47427	184.083		2.15995	12201.3
2.12325	1539.35		1.85857	4702.07		1.66226	958.349		2.14153	3733.65		1.4866	229.113		2.17014	11593.9
2.13471	950.18		1.87012	3514.82		1.67488	951.141		2.15269	3250.15		1.49892	203.431		2.18033	10404
2.14616	1257.96		1.88167	4474.96		1.68749	828.883		2.16385	3283.81		1.51125	309.367		2.19052	9630.04
2.15761	1467.74		1.89322	6178.27		1.70011	1033.83		2.17502	3420.31		1.52357	287.709		2.20071	9070.95
2.16906	1180.97		1.90477	7390.04		1.71272	1300.18		2.18618	3460.67		1.5359	188.685		2.2109	9661.12
2.18051	1402.51		1.91632	7012.83		1.72534	947.19		2.19734	2687.09		1.54822	227.179		2.2211	7726.08
2.19197	1728.25		1.92787	8741.99		1.73795	790.004		2.2085	3666.83		1.56055	235.057		2.23129	8466.26
2.20342	1161.76		1.93942	8636.44		1.75057	1003.02		2.21966	2386.62		1.57287	322.163		2.24148	5655.53
2.21487	1634.06		1.95097	12090.3		1.76319	1014.5		2.23082	2813.73		1.5852	412.286		2.25167	5745.43
2.22632	1480.76		1.96252	12864.4		1.7758	1354.2		2.24198	3147.84		1.59752	300.45		2.26186	5439.34
2.23777	1339.86		1.97407	12918.2		1.78842	1582.29		2.25314	2371.52		1.60985	383.183		2.27205	6003.23
2.24923	895.754		1.98561	13032.8		1.80103	1894.46		2.26431	2370.21		1.62217	483.045		2.28224	4817.95
2.26068	1417.49		1.99716	15853.2		1.81365	1540.39		2.27547	2324.55		1.6345	474.882		2.29244	5524.44
2.27213	1214.85		2.00871	13768.5		1.82626	1393.03		2.28663	1290.85		1.64682	719.338		2.30263	5076.67
2.28358	1432.93		2.02026	17025.6		1.83888	1707.53		2.29779	2364.6		1.65915	481.382		2.31282	3374.99
2.29504	1289.05		2.03181	16780		1.8515	2074.16		2.30895	2094.57		1.67147	660.91		2.32301	2493.01
2.30649	947.454		2.04336	21380.1		1.86411	2052.06		2.32011	1698.03		1.6838	533.221		2.3332	2309.04
2.31794	749.074		2.05491	16249		1.87673	2194.02		2.33127	2145.94		1.69612	450.591		2.34339	2555.64
2.32939	1155.73		2.06646	19073.9		1.88934	2028.92		2.34243	1696.9		1.70845	621.494		2.35359	1358.7
2.34084	1485.57		2.07801	19918.2		1.90196	2065.68		2.3536	1600.99		1.72077	977.104		2.36378	1621.96
2.3523	1366.39		2.08956	16522.4		1.91457	2514.27		2.36476	1366.41		1.7331	968.707		2.37397	1675.87
2.36375	860.751		2.10111	17398.4		1.92719	2708.78		2.37592	1272.74		1.74542	1343.76		2.38416	1852.56
2.3752	894.033		2.11265	11284.1		1.93981	2100.11		2.38708	1782.27		1.75775	983.568		2.39435	1341.3
2.38665	495.061		2.1242	15496.7		1.95242	2166.04		2.39824	1304.48		1.77007	1087.76		2.40454	973.852
2.3981	438.386		2.13575	12373.5		1.96504	2322.72		2.4094	1363.94		1.7824	1014.37		2.41473	1335.24
2.40956	404.756		2.1473	9855.62		1.97765	2872.21		2.42056	1321.26		1.79472	1372.54		2.42493	1107.32
2.42101	507.04		2.15885	11820.4		1.99027	2750.79		2.43172	950.986		1.80704	1112.66		2.43512	772.102
2.43246	502.824		2.1704	13494.5		2.00288	2822.83		2.44288	876.262		1.81937	947.018		2.44531	625.15
2.44391	721.76		2.18195	9133.78		2.0155	3076.54		2.45405	721.81		1.83169	1812.75		2.4555	450.216
2.45536	1061.48		2.1935	6884.91		2.02812	3502.09		2.46521	957.694		1.84402	1915.86		2.46569	654.736
2.46682	893.389		2.20505	6717.71		2.04073	3309.85		2.47637	924.992		1.85634	1321.57		2.47588	904.802
2.47827	366.543		2.2166	5986.46		2.05335	2953.89		2.48753	653.098		1.86867	1198.82		2.48608	445.416
2.48972	600.702		2.22815	7126.52		2.06596	3317.09		2.49869	419.467		1.88099	2049.89		2.49627	448.887
2.50117	515.806		2.23969	6057.22		2.07858	3441.97		2.50985	818.571		1.89332	2308.91		2.50646	439.915
2.51263	401.585		2.25124	4073.89		2.0912	3340.77		2.52101	708.207		1.90564	2609.83		2.51665	552.575
2.52408	345.315		2.26279	4174.7		2.10381	3175.96		2.53217	407.149		1.91797	2266.06		2.52684	629.947
2.53553	463.992		2.27434	3031.67		2.11643	3790.18		2.54334	636.385		1.93029	2007.69		2.53703	382.384
2.54698	581.372		2.28589	3384.52		2.12904	3816.9		2.5545	538.895		1.94262	2483.52		2.54722	488.246
2.55843	393.571		2.29744	3781.11		2.14166	3884.77		2.56566	697.176		1.95494	3289.23		2.55742	317.774
2.56989	172.385		2.30899	1332.71		2.15427	4314.83		2.57682	676.23		1.96727	3147.86		2.56761	294.614
2.58134	303.281		2.32054	2315.8		2.16689	3778.96		2.58798	211.54		1.97959	3346.75		2.5778	279.417
2.59279	440.491		2.33209	1507.08		2.17951	3155.76		2.59914	330.978		1.99192	3943.23		2.58799	355.835
2.60424	361.293		2.34364	1312.04		2.19212	3431.62		2.6103	352.72		2.00424	3926.53		2.59818	461.349
2.61569	128.949		2.35519	1169.76		2.20474	3302.43		2.62146	434.104		2.01657	4895.46		2.60837	197.127
2.62715	382.596		2.36673	1089.21		2.21735	3814.33		2.63263	298.573		2.02889	3902.72		2.61856	565.352
2.6386	170.226		2.37828	1156.75		2.22997	3443.23		2.64379	262.755		2.04122	4968.46		2.62876	451.092
2.65005	322.662		2.38983	1173.49		2.24258	3240.6		2.65495	271.905		2.05354	4855.51		2.63895	72.521
2.6615	147.474		2.40138	668.382		2.2552	2749.1		2.66611	430.325		2.06587	5048.46		2.64914	174.739
2.67296	164.807		2.41293	648.31		2.26782	2759.74		2.67727	160.926		2.07819	3998.38		2.65933	189.099
2.68441	128.481		2.42448	797.636		2.28043	3023.49		2.68843	311.524		2.09052	4462.76		2.66952	171.049
2.69586	172.353		2.43603	769.613		2.29305	3209.54		2.69959	271.636		2.10284	5008.77		2.67971	168.707
2.70731	169.063		2.44758	596.889		2.30566	2700.08		2.71075	267.282		2.11517	5203.75		2.68991	108.015
2.71876	102.525		2.45913	755.727		2.31828	2730.91		2.72192	240.389		2.12749	6056.56		2.7001	156.071
2.73022	138.831		2.47068	592.919		2.33089	2590		2.73308	160.673		2.13982	6983.51		2.71029	143.415
2.74167	53.733		2.48223	511.317		2.34351	2205.62		2.74424	222.15		2.15214	6043.1		2.72048	103.402
2.75312	126.191		2.49377	316.619		2.35613	2204.62		2.7554	162.312		2.16447	6180.27		2.73067	55.502
2.76457	150.705		2.50532	442.757		2.36874	2784.95		2.76656	173.144		2.17679	5485.91		2.74086	202.238
2.77602	86.983		2.51687	445.119		2.38136	2481.28		2.77772	145.214		2.18912	4863.66		2.75105	124.338
2.78748	107.062		2.52842	248.104		2.39397	1808.37		2.78888	72.778		2.20144	5914.69		2.76125	37.242
2.79893	81.604		2.53997	403.136		2.40659	2498.02		2.80004	47.292		2.21376	5024.71		2.77144	55.6
2.81038	71.6		2.55152	444.282		2.4192	1911.78		2.8112	93.9		2.22609	5459.18		2.78163	162.443
2.82183	127.414		2.56307	224.514		2.43182	2047.02		2.82237	177.79		2.23841	5622.5		2.79182	109.127
2.83328	234.276		2.57462	343.074		2.44444	2088.72		2.83353	176.806		2.25074	5360.89		2.80201	126.386
2.84474	34.97		2.58617	325.54		2.45705	1505.83		2.84469	62.23		2.26306	5180.05		2.8122	234.196
2.85619	54.415		2.59772	236.275		2.46967	1464.04		2.85585	177.019		2.27539	4107.13		2.8224	34.428
2.86764	21.235		2.60927	210.203		2.48228	1706.57		2.86701	129.721		2.28771	4095.99		2.83259	40.37
2.87909	64.728		2.62081	239.903		2.4949	1583.54		2.87817	140.759		2.30004	3366.62		2.84278	109.569
2.89055	107.73		2.63236	211.797		2.50752	1772.47		2.88933	105.235		2.31236	3366.16		2.85297	131.173
2.902	164.8		2.64391	375.672		2.52013	1486.09		2.90049	83.112		2.32469	3354.14		2.86316	50.343
2.91345	116.662		2.65546	361.4		2.53275	1392.19		2.91166	64.378		2.33701	3389.71		2.87335	45.595
2.9249	39.655		2.66701	110.556		2.54536	1492.18		2.92282	62.138		2.34934	3456.89		2.88354	64.718
2.93635	44.209		2.67856	134.944		2.55798	1108.68		2.93398	68.684		2.36166	3288.85		2.89374	103.882
2.94781	20.701		2.69011	159.78		2.57059	962.756		2.94514	25.803		2.37399	3670.33		2.90393	93.761
2.95926	69.971		2.70166	119.804		2.58321	1485.49		2.9563	155.851		2.38631	2881.03		2.91412	39.039
2.97071	73.599		2.71321	191.891		2.59583	1291.54		2.96746	27.594		2.39864	2641.8		2.92431	19.635
2.98216	61.425		2.72476	66.175		2.60844	1184.29		2.97862	85.104		2.41096	2929.35		2.9345	48.895
2.99361	71.667		2.73631	100.126		2.62106	1208.03		2.98978	65.924		2.42329	2832.9		2.94469	33.41
3.00507	59.197		2.74785	92.736		2.63367	848.156		3.00095	100.514		2.43561	1641.43		2.95488	51.688
3.01652	3.956		2.7594	145.707		2.64629	775.465		3.01211	118.958		2.44794	1749.63		2.96508	74.498
3.02797	42.52		2.77095	240.161		2.6589	775.721		3.02327	79.79		2.46026	1665.75		2.97527	20.824
3.03942	109.165		2.7825	224.093		2.67152	620.525		3.03443	51.368		2.47259	1789.3		2.98546	38.892
3.05088	78.143		2.79405	79.983		2.68414	602.429		3.04559	73.404		2.48491	1735.63		2.99565	66.99
3.06233	108.915		2.8056	62.211		2.69675	779.54		3.05675	32.043		2.49724	1428.78		3.00584	44.291
3.07378	37.095		2.81715	90.161		2.70937	699.098		3.06791	35.265		2.50956	1643.43		3.01603	44.603
3.08523	55.077		2.8287	83.172		2.72198	672.728		3.07907	85.41		2.52189	746.827		3.02623	68.004
3.09668	10.193		2.84025	99.132		2.7346	517.018		3.09024	37.614		2.53421	647.467		3.03642	25.922
3.10814	82.871		2.8518	109.495		2.74721	471.786		3.1014	89.268		2.54654	976.186		3.04661	21.386
3.11959	63.803		2.86335	101.385		2.75983	589.182		3.11256	47.204		2.55886	757.398		3.0568	43.216
3.13104	39.082		2.87489	106.833		2.77245	523.725		3.12372	26.576		2.57119	932.425		3.06699	49.527
3.14249	36.836		2.88644	128.595		2.78506	392.899		3.13488	23.948		2.58351	969.419		3.07718	20.979
3.15394	15.012		2.89799	69.933		2.79768	298.864		3.14604	11.376		2.59584	631.154		3.08737	32.816
3.1654	20.436		2.90954	164.567		2.81029	371.454		3.1572	56.812		2.60816	503.742		3.09757	25.132
3.17685	17.799		2.92109	137.847		2.82291	296.248		3.16836	52.654		2.62048	771.276		3.10776	24.961
3.1883	2.673		2.93264	81.513		2.83552	368.986		3.17952	49.738		2.63281	669.796		3.11795	30.019
3.19975	34.78		2.94419	146.3		2.84814	276.253		3.19069	92.175		2.64513	529.657		3.12814	45.372
3.2112	19.092		2.95574	121.266		2.86076	203.667		3.20185	64.277		2.65746	597.821		3.13833	16.94
3.22266	51.029		2.96729	61.15		2.87337	216.767		3.21301	61.52		2.66978	392.824		3.14852	2.868
3.23411	50.083		2.97884	92.712		2.88599	205.793		3.22417	62.184		2.68211	302.402		3.15872	16.492
3.24556	25.585		2.99039	39.937		2.8986	247.001		3.23533	54.1		2.69443	478.787		3.16891	23.477
3.25701	4.431		3.00193	134.445		2.91122	330.037		3.24649	64.564		2.70676	305.281		3.1791	4.163
3.26847	17.963		3.01348	95.088		2.92384	241.617		3.25765	28.493		2.71908	577.734		3.18929	14.736
3.27992	11.037		3.02503	74.678		2.93645	137.937		3.26881	35.919		2.73141	385.11		3.19948	26.536
3.29137	8.721		3.03658	125.838		2.94907	233.949		3.27998	22.879		2.74373	399.244		3.20967	8.728
3.30282	22.159		3.04813	46.56		2.96168	106.339		3.29114	37.105		2.75606	202.878		3.21986	0.518
3.31427	10.495		3.05968	66.331		2.9743	192.133		3.3023	51.529		2.76838	147.299		3.23006	10.732
3.32573	46.625		3.07123	104.211		2.98691	186.451		3.31346	20.859		2.78071	213.723		3.24025	31.862
3.33718	1.422		3.08278	116.035		2.99953	232.226		3.32462	33.534		2.79303	315.031		3.25044	12.839
3.34863	9.594		3.09433	61.143		3.01215	192.108		3.33578	39.95		2.80536	291.073		3.26063	10.049
3.36008	6.984		3.10588	37.987		3.02476	118.568		3.34694	7.822		2.81768	280.932		3.27082	9.212
3.37153	3.12		3.11743	34.499		3.03738	114.282		3.3581	13.79		2.83001	262.216		3.28101	18.788
3.38299	7.607		3.12897	42.588		3.04999	153.132		3.36927	26.912		2.84233	184.076		3.2912	12.93
3.39444	19.273		3.14052	16.032		3.06261	182.534		3.38043	49.79		2.85466	222.13		3.3014	25.746
3.40589	0		3.15207	26.03		3.07522	131.365		3.39159	32.878		2.86698	154.064		3.31159	39.172
3.41734	0		3.16362	54.734		3.08784	96.673		3.40275	3.34		2.87931	93.174		3.32178	45.424
3.4288	10.275		3.17517	69.626		3.10046	173.791		3.41391	18.16		2.89163	88.566		3.33197	16.903
3.44025	8.189		3.18672	51.606		3.11307	125.953		3.42507	15.842		2.90396	131.154		3.34216	4.569
3.4517	0.536		3.19827	62.155		3.12569	48.603		3.43623	7.62		2.91628	104.094		3.35235	11.574
3.46315	7.752		3.20982	8.793		3.1383	39.009		3.44739	6.318		2.92861	87.998		3.36255	6.046
3.4746	26.248		3.22137	43.489		3.15092	120.106		3.45856	2.06		2.94093	95.633		3.37274	27.484
3.48606	4.13		3.23292	36.377		3.16353	138.064		3.46972	3.56		2.95326	205.001		3.38293	45.202
3.49751	2.87		3.24447	38.301		3.17615	92.728		3.48088	1.957		2.96558	163.773		3.39312	11.537
3.50896	6.664		3.25601	36.325		3.18877	51.114		3.49204	35.483		2.97791	323.901		3.40331	0.413
3.52041	4.336		3.26756	49.574		3.20138	167.563		3.5032	5.488		2.99023	108.013		3.4135	7.172
3.53186	7.222		3.27911	11.91		3.214	39.117		3.51436	13.476		3.00256	116.011		3.42369	5.332
3.54332	23.698		3.29066	27.485		3.22661	148.368		3.52552	3.036		3.01488	58.507		3.43389	17.396
3.55477	8.08		3.30221	24.975		3.23923	80.608		3.53668	7.96		3.0272	102.565		3.44408	20.04
3.56622	7.713		3.31376	14.059		3.25184	50.344		3.54784	11.51		3.03953	150.963		3.45427	12.06
3.57767	15.275		3.32531	80.157		3.26446	92.008		3.55901	29.902		3.05185	102.183		3.46446	1.49
3.58912	25.012		3.33686	14.71		3.27708	128.486		3.57017	14.371		3.06418	88.416		3.47465	5.953
3.60058	3.6		3.34841	15.074		3.28969	105.074		3.58133	12.857		3.0765	48.878		3.48484	5.757
3.61203	15.858		3.35996	9.546		3.30231	84.939		3.59249	15.808		3.08883	57.181		3.49504	5.408
3.62348	7.542		3.37151	32.17		3.31492	57.817		3.60365	7.804		3.10115	75.211		3.50523	10.918
3.63493	13.202		3.38305	29.69		3.32754	99.963		3.61481	12.877		3.11348	113.159		3.51542	14.769
3.64639	10.798		3.3946	50.318		3.34016	71.417		3.62597	9.927		3.1258	57.065		3.52561	9.725
3.65784	0		3.40615	44.216		3.35277	47.854		3.63713	5.224		3.13813	41.959		3.5358	7.22
3.66929	0		3.4177	40.992		3.36539	82.334		3.6483	7.678		3.15045	35.213		3.54599	26.764
3.68074	6.67		3.42925	37.493		3.378	138.5		3.65946	4.824		3.16278	50.971		3.55618	27.407
3.69219	10.114		3.4408	48.335		3.39062	79.608		3.67062	26.97		3.1751	63.713		3.56638	5.589
3.70365	10.303		3.45235	6.81		3.40323	45.983		3.68178	28.95		3.18743	77.863		3.57657	6.872
3.7151	2.913		3.4639	37.59		3.41585	56.605		3.69294	4.338		3.19975	58.465		3.58676	13.868
3.72655	1.564		3.47545	41.373		3.42847	55.066		3.7041	16.83		3.21208	3.81		3.59695	1.26
3.738	2.436		3.487	37.227		3.44108	38.018		3.71526	31.986		3.2244	45.31		3.60714	5.132
3.74945	4.518		3.49855	16.304		3.4537	56.833		3.72642	16.362		3.23673	97.489		3.61733	10.868
3.76091	6.152		3.51009	18.638		3.46631	55.767		3.73759	7.42		3.24905	73.883		3.62752	1.026
3.77236	0.79		3.52164	21.298		3.47893	13.896		3.74875	3.402		3.26138	20.088		3.63772	9.954
3.78381	3.54		3.53319	6.384		3.49154	97.912		3.75991	17.136		3.2737	28.5		3.64791	11.532
3.79526	0		3.54474	15.38		3.50416	34.394		3.77107	3.864		3.28603	82.256		3.6581	5.488
3.80672	0		3.55629	12.616		3.51678	34.052		3.78223	15.652		3.29835	54.336		3.66829	0
3.81817	0		3.56784	16.823		3.52939	29.187		3.79339	13.693		3.31068	31.053		3.67848	0
3.82962	0		3.57939	13.397		3.54201	55.595		3.80455	7.435		3.323	58.015		3.68867	4.2
3.84107	1.206		3.59094	23.4		3.55462	27.164		3.81571	5.22		3.33533	67.812		3.69887	5.8
3.85252	9.378		3.60249	7.224		3.56724	48.114		3.82688	10.108		3.34765	69.43		3.70906	5.22
3.86398	7.416		3.61404	23.015		3.57985	41.515		3.83804	12.622		3.35998	27.907		3.71925	4.78
3.87543	13.392		3.62559	9.681		3.59247	48.067		3.8492	4.27		3.3723	34.711		3.72944	4.992
3.88688	4.608		3.63713	6.955		3.60509	16.65		3.86036	0		3.38463	7.3		3.73963	3.008
3.89833	0.318		3.64868	4.125		3.6177	30.644		3.87152	11.41		3.39695	23.1		3.74982	0
3.90978	2.682		3.66023	4.456		3.63032	39.475		3.88268	23.59		3.40928	25.812		3.76001	3.885
3.92124	4.68		3.67178	8.78		3.64293	33.823		3.89384	9.42		3.4216	25.996		3.77021	8.567
3.93269	5.32		3.68333	27.117		3.65555	13.601		3.905	23.497		3.43392	29.768		3.7804	4.185
3.94414	2.49		3.69488	10.427		3.66816	18.247		3.91616	5.083		3.44625	59.614		3.79059	0.363
3.95559	4.51		3.70643	12.603		3.68078	74.005		3.92733	8		3.45857	23.626		3.80078	0
3.96704	0.576		3.71798	25.857		3.6934	43.227		3.93849	4.176		3.4709	15.184		3.81097	7
3.9785	2.424		3.72953	9.76		3.70601	29.985		3.94965	13.824		3.48322	8.918		3.82116	0.664
3.98995	0		3.74108	14.304		3.71863	19.343		3.96081	4.272		3.49555	22.608		3.83136	7.336
4.0014	0		3.75263	28.056		3.73124	9.35		3.97197	18.113		3.50787	3.474		3.84155	0
4.01285	0		3.76417	17.4		3.74386	23.314		3.98313	6.615		3.5202	25.78		3.85174	1.888
4.02431	8		3.77572	15.179		3.75648	26.391		3.99429	4.935		3.53252	17.457		3.86193	8.408
4.03576	0.834		3.78727	9.061		3.76909	6.945		4.00545	3.065		3.54485	22.649		3.87212	7.056
4.04721	4.461		3.79882	19.527		3.78171	33.529		4.01662	1.156		3.55717	7.928		3.88231	2.648
4.05866	2.705		3.81037	13.473		3.79432	11.671		4.02778	2.844		3.5695	16.466		3.8925	0
4.07011	4.105		3.82192	0.462		3.80694	26.512		4.03894	1.773		3.58182	37.16		3.9027	1.473
4.08157	0.895		3.83347	6.602		3.81955	9.044		4.0501	8.647		3.59415	19.56		3.91289	1.527
4.09302	0.549		3.84502	11.227		3.83217	18.959		4.06126	2.58		3.60647	5.53		3.92308	0
4.10447	4.271		3.85657	15.573		3.84479	30.333		4.07242	10		3.6188	21.134		3.93327	3.22
4.11592	6.45		3.86812	3.136		3.8574	41.412		4.08358	0		3.63112	25.526		3.94346	3.865
4.12737	2.73		3.87967	11		3.87002	20.872		4.09474	1.038		3.64345	9.47		3.95365	0.915
4.13883	0		3.89121	2.639		3.88263	31.668		4.10591	1.962		3.65577	7.08		3.96384	12.752
4.15028	0		3.90276	8.337		3.89525	14.416		4.11707	3.888		3.6681	23.38		3.97404	5.792
4.16173	0.538		3.91431	6.819		3.90786	30.521		4.12823	2.112		3.68042	32.645		3.98423	0.456
4.17318	1.462		3.92586	18.305		3.92048	21.863		4.13939	0		3.69275	21.685		3.99442	10.45
4.18464	4.417		3.93741	5.9		3.9331	13.2		4.15055	0		3.70507	11.633		4.00461	13.55
4.19609	2.583		3.94896	1.66		3.94571	9.52		4.16171	1.764		3.7174	20.377		4.0148	0
4.20754	0		3.96051	10.139		3.95833	9.48		4.17287	5.236		3.72972	17.037		4.02499	0
4.21899	6.61		3.97206	6.915		3.97094	34.662		4.18403	6.648		3.74205	20.911		4.03519	0
4.23044	13.455		3.98361	0.286		3.98356	25.978		4.1952	10.287		3.75437	12.812		4.04538	0
4.2419	1.935		3.99516	0		3.99617	8.944		4.20636	2.065		3.7667	2.78		4.05557	0
4.25335	0		4.00671	0		4.00879	10.416		4.21752	0.049		3.77902	20.328		4.06576	2.763
4.2648	8.98		4.01825	9.082		4.02141	15.444		4.22868	8.373		3.79135	13.262		4.07595	6.237
4.27625	1.02		4.0298	9.918		4.03402	26.941		4.23984	10.05		3.80367	8.3		4.08614	0
4.2877	1.82		4.04135	2.58		4.04664	16.755		4.251	5.528		3.816	6.11		4.09633	0
4.29916	7.385		4.0529	14.42		4.05925	10.187		4.26216	4.277		3.82832	5.586		4.10653	0
4.31061	4.039		4.06445	3.63		4.07187	31.673		4.27332	2.723		3.84064	12.464		4.11672	1.124
4.32206	0.756		4.076	11.37		4.08448	1.815		4.28448	6.391		3.85297	23.734		4.12691	0.876
4.33351	0		4.08755	0		4.0971	17.129		4.29565	7.609		3.86529	4.216		4.1371	0
4.34496	0		4.0991	8.15		4.10972	11.881		4.30681	2.15		3.87762	41		4.14729	3.575
4.35642	2.422		4.11065	1.886		4.12233	18.835		4.31797	9.68		3.88994	11.154		4.15748	1.425
4.36787	9.321		4.1222	5.964		4.13495	9.041		4.32913	3.17		3.90227	36.758		4.16768	0
4.37932	4.257		4.13375	3.88		4.14756	15.187		4.34029	0		3.91459	11.228		4.17787	0
4.39077	3.556		4.14529	13.068		4.16018	8.703		4.35145	0		3.92692	12.86		4.18806	0
4.40223	1.284		4.15684	5.052		4.1728	37.579		4.36261	15.52		3.93924	4.44		4.19825	0
4.41368	11.16		4.16839	4.805		4.18541	9.685		4.37377	11.48		3.95157	11.406		4.20844	0
4.42513	0		4.17994	9.195		4.19803	15.505		4.38494	1.088		3.96389	8.538		4.21863	0.36
4.43658	0		4.19149	5.488		4.21064	9.862		4.3961	2.912		3.97622	17.616		4.22882	4.64
4.44803	0		4.20304	14.25		4.22326	12.148		4.40726	1.148		3.98854	6.81		4.23902	0.87
4.45949	7.8		4.21459	13.412		4.23587	4.555		4.41842	0.852		4.00087	19.065		4.24921	4.13
4.47094	0.2		4.22614	3.85		4.24849	0.075		4.42958	2.628		4.01319	9.105		4.2594	0.276
4.48239	4.044		4.23769	4.177		4.26111	14.425		4.44074	0.372		4.02552	17.355		4.26959	0.724
4.49384	7.956		4.24924	9.823		4.27372	10.575		4.4519	2.67		4.03784	6.893		4.27978	0
4.50529	2.796		4.26079	5.868		4.28634	25.938		4.46306	12.33		4.05017	2.772		4.28997	1.716
4.51675	1.204		4.27233	6.132		4.29895	18.062		4.47423	2.4		4.06249	2.24		4.30016	2.284
4.5282	3		4.28388	0		4.31157	7.81		4.48539	2.6		4.07482	25.76		4.31036	0
4.53965	0		4.29543	3		4.32418	17.928		4.49655	0		4.08714	8.708		4.32055	0
4.5511	2.538		4.30698	1.518		4.3368	9.794		4.50771	3.732		4.09947	10.65		4.33074	0
4.56256	3.462		4.31853	4.482		4.34942	2.468		4.51887	5.52		4.11179	7.938		4.34093	0
4.57401	0		4.33008	10.16		4.36203	33.49		4.53003	3.923		4.12412	11.704		4.35112	0
4.58546	0		4.34163	5.84		4.37465	3.942		4.54119	3.825		4.13644	0		4.36131	8.646
4.59691	1.47		4.35318	0.187		4.38726	16.199		4.55235	0.537		4.14877	4.885		4.37151	2.354
4.60836	8.53		4.36473	10.813		4.39988	5.369		4.56352	0.463		4.16109	6.563		4.3817	0
4.61982	0		4.37628	0		4.41249	19.323		4.57468	0		4.17342	19.552		4.39189	0
4.63127	0		4.38783	3.54		4.42511	13.517		4.58584	6.93		4.18574	3.95		4.40208	0
4.64272	0		4.39937	6.365		4.43773	8.16		4.597	0.07		4.19807	7.05		4.41227	0
4.65417	3		4.41092	6.927		4.45034	2.576		4.60816	0		4.21039	4.648		4.42246	0
4.66562	0		4.42247	11.146		4.46296	25.424		4.61932	0		4.22272	14.176		4.43265	1.144
4.67708	0		4.43402	8.562		4.47557	0		4.63048	3.564		4.23504	5.798		4.44285	6.856
4.68853	0		4.44557	6.46		4.48819	5.97		4.64164	2.436		4.24736	0.378		4.45304	3.185
4.69998	6.208		4.45712	4.416		4.5008	4.766		4.6528	1.792		4.25969	7.488		4.46323	9.815
4.71143	1.792		4.46867	1.584		4.51342	21.413		4.66397	0.208		4.27201	10.512		4.47342	0
4.72288	0		4.48022	0		4.52604	20.321		4.67513	0		4.28434	0		4.48361	1.592
4.73434	0		4.49177	0		4.53865	9.53		4.68629	0		4.29666	8.145		4.4938	2.408
4.74579	1		4.50332	1		4.55127	12.5		4.69745	5		4.30899	6.855		4.504	0
4.75724	1		4.51487	1		4.56388	18.908		4.70861	5		4.32131	3		4.51419	0
4.76869	0		4.52641	0		4.5765	7.51		4.71977	2.406		4.33364	0		4.52438	1.806
4.78015	0		4.53796	10		4.58912	8.082		4.73093	0.594		4.34596	0		4.53457	1.194
4.7916	0.896		4.54951	0.528		4.60173	14.08		4.74209	0.416		4.35829	14.6		4.54476	0
4.80305	3.104		4.56106	1.472		4.61435	5.935		4.75326	3.584		4.37061	10.4		4.55495	1.51
4.8145	0		4.57261	3.23		4.62696	2.985		4.76442	0		4.38294	0.378		4.56514	0.49
4.82595	0		4.58416	18.51		4.63958	0		4.77558	0		4.39526	2.622		4.57534	0
4.83741	0		4.59571	3.428		4.65219	15.436		4.78674	0		4.40759	5.344		4.58553	0
4.84886	5		4.60726	5.832		4.66481	1.564		4.7979	1.718		4.41991	2.656		4.59572	0
4.86031	0		4.61881	0		4.67743	3.57		4.80906	0.282		4.43224	3		4.60591	10
4.87176	1.964		4.63036	5.409		4.69004	7.485		4.82022	0		4.44456	0		4.6161	0
4.88321	2.036		4.64191	3.591		4.70266	12.945		4.83138	0		4.45689	22.56		4.62629	0
4.89467	10.236		4.65345	6.881		4.71527	2.478		4.84255	0.926		4.46921	7.44		4.63648	0
4.90612	1.764		4.665	0.119		4.72789	3.522		4.85371	1.074		4.48154	1.176		4.64668	1.284
4.91757	0		4.67655	3.65		4.7405	0.33		4.86487	0		4.49386	2.824		4.65687	4.716
4.92902	0		4.6881	6.35		4.75312	21.67		4.87603	0		4.50619	8.36		4.66706	0
4.94048	4.616		4.69965	0		4.76574	3.702		4.88719	0		4.51851	2.924		4.67725	0
4.95193	3.384		4.7112	0		4.77835	5.052		4.89835	0		4.53084	12.606		4.68744	0
4.96338	0		4.72275	0		4.79097	3.312		4.90951	0		4.54316	3.11		4.69763	0
4.97483	0		4.7343	0		4.80358	10.934		4.92067	0		4.55549	9.2		4.70783	0
4.98628	0.602		4.74585	1.533		4.8162	7.389		4.93184	0		4.56781	1.755		4.71802	0
4.99774	3.808		4.7574	1.467		4.82881	5.611		4.943	5.754		4.58014	7.279		4.72821	0
5.00919	2.59		4.76895	0		4.84143	8.037		4.95416	1.246		4.59246	9.63		4.7384	0
5.02064	0		4.78049	0		4.85405	10.963		4.96532	0.372		4.60479	6.136		4.74859	0.724
5.03209	0.05		4.79204	1.1		4.86666	0.1		4.97648	2.628		4.61711	1.65		4.75878	0.276
5.04354	1.95		4.80359	5.23		4.87928	3.9		4.98764	0		4.62944	6.534		4.76897	0
5.055	0		4.81514	6.612		4.89189	7.524		4.9988	0		4.64176	1.816		4.77917	0
5.06645	0		4.82669	9.69		4.90451	4.476		5.00996	0		4.65408	20		4.78936	0
5.0779	0		4.83824	1.797		4.91712	9.916		5.02112	0		4.66641	0		4.79955	0
5.08935	3.72		4.84979	10.571		4.92974	3.084		5.03229	0		4.67873	2.52		4.80974	0
5.1008	0.28		4.86134	2.105		4.94236	27.423		5.04345	0		4.69106	1.48		4.81993	0
5.11226	0		4.87289	4.731		4.95497	5.577		5.05461	0		4.70338	14		4.83012	0
5.12371	0		4.88444	1.164		4.96759	1.299		5.06577	0		4.71571	2.658		4.84032	0
5.13516	1.962		4.89599	0		4.9802	1.701		5.07693	0		4.72803	9.054		4.85051	0
5.14661	1.038		4.90753	0		4.99282	10		5.08809	4.71		4.74036	2.288		4.8607	0
5.15807	0		4.91908	1.504		5.00544	4.368		5.09925	1.29		4.75268	5		4.87089	1.008
5.16952	0		4.93063	2.496		5.01805	8.632		5.11041	0		4.76501	0		4.88108	1.992
5.18097	0		4.94218	5.306		5.03067	0		5.12158	0		4.77733	4.788		4.89127	0
5.19242	0		4.95373	1.694		5.04328	28		5.13274	0		4.78966	1.764		4.90146	0
5.20387	0		4.96528	0		5.0559	0		5.1439	0		4.80198	7.448		4.91166	0
5.21533	0		4.97683	0		5.06851	2.523		5.15506	0		4.81431	1.833		4.92185	0
5.22678	0.408		4.98838	1.044		5.08113	1.329		5.16622	0		4.82663	1.167		4.93204	0
5.23823	3.592		4.99993	0.956		5.09375	5.148		5.17738	0		4.83896	2.907		4.94223	8.316
5.24968	0		5.01148	0		5.10636	0		5.18854	0		4.85128	16.093		4.95242	3.684
5.26113	0		5.02303	0		5.11898	11		5.1997	0		4.86361	0		4.96261	0
5.27259	0		5.03457	0.858		5.13159	7.958		5.21087	0		4.87593	2.898		4.9728	2.538
5.28404	0		5.04612	2.142		5.14421	15.042		5.22203	0		4.88826	1.05		4.983	0.462
5.29549	0		5.05767	0		5.15682	0		5.23319	2.244		4.90058	8.132		4.99319	0
5.30694	0		5.06922	0		5.16944	0		5.24435	0.756		4.91291	7.257		5.00338	0
5.3184	0		5.08077	0		5.18206	5.5		5.25551	0		4.92523	0.663		5.01357	0
5.32985	0		5.09232	0		5.19467	4.5		5.26667	0		4.93756	3.852		5.02376	0
5.3413	0		5.10387	0		5.20729	3.608		5.27783	2.112		4.94988	8.148		5.03395	0
5.35275	0		5.11542	3.115		5.2199	3.392		5.28899	3.888		4.96221	0		5.04415	0
5.3642	0		5.12697	1.885		5.23252	6.032		5.30016	0		4.97453	0.938		5.05434	0
5.37566	0		5.13852	4		5.24513	1.968		5.31132	0		4.98686	6.872		5.06453	0
5.38711	0		5.15007	0		5.25775	0		5.32248	0		4.99918	1.19		5.07472	0
5.39856	0		5.16161	0		5.27037	0		5.33364	2		5.01151	8.523		5.08491	0
5.41001	0		5.17316	0		5.28298	9.58		5.3448	0		5.02383	0.477		5.0951	0
5.42146	0.358		5.18471	1.538		5.2956	0.42		5.35596	1.227		5.03616	4.89		5.10529	0
5.43292	1.642		5.19626	0.462		5.30821	2.24		5.36712	1.773		5.04848	5.11		5.11549	2.24
5.44437	0		5.20781	0		5.32083	1.76		5.37828	0		5.0608	0		5.12568	1.76
5.45582	0		5.21936	0		5.33344	14		5.38944	0		5.07313	0		5.13587	0
5.46727	0		5.23091	1.066		5.34606	0		5.40061	0		5.08545	0		5.14606	0
5.47872	0		5.24246	0.934		5.35868	2.292		5.41177	0		5.09778	0		5.15625	0
5.49018	0		5.25401	0		5.37129	1.098		5.42293	0.63		5.1101	0		5.16644	0
5.50163	0		5.26556	0		5.38391	5.61		5.43409	1.37		5.12243	0		5.17664	0
5.51308	0		5.27711	2.376		5.39652	0		5.44525	0		5.13475	7.884		5.18683	0
5.52453	0.808		5.28865	5.624		5.40914	0		5.45641	0		5.14708	4.116		5.19702	0
5.53599	0.192		5.3002	0		5.42176	2.959		5.46757	0		5.1594	1.194		5.20721	0
5.54744	0		5.31175	0		5.43437	8.041		5.47873	2		5.17173	4.806		5.2174	0
5.55889	0		5.3233	0.122		5.44699	0		5.4899	0		5.18405	2.964		5.22759	0
5.57034	0		5.33485	1.878		5.4596	3		5.50106	0		5.19638	1.072		5.23778	0
5.58179	0		5.3464	0		5.47222	0		5.51222	0		5.2087	4.379		5.24798	0
5.59325	0		5.35795	6.974		5.48483	0		5.52338	2.696		5.22103	3.585		5.25817	0
5.6047	0		5.3695	4.026		5.49745	0		5.53454	1.304		5.23335	7.425		5.26836	0
5.61615	1.536		5.38105	6.08		5.51007	0		5.5457	0		5.24568	1.575		5.27855	1.504
5.6276	4.464		5.3926	4.92		5.52268	8.801		5.55686	0		5.258	1.101		5.28874	2.496
5.63905	0		5.40415	0		5.5353	4.199		5.56802	1.668		5.27033	1.899		5.29893	0
5.65051	0		5.41569	0		5.54791	0		5.57919	4.332		5.28265	1.818		5.30912	0
5.66196	0		5.42724	5.46		5.56053	0		5.59035	0		5.29498	0.182		5.31932	0
5.67341	0		5.43879	1.54		5.57314	8.81		5.60151	0		5.3073	0		5.32951	0
5.68486	0		5.45034	0		5.58576	1.19		5.61267	0		5.31963	0		5.3397	0
5.69632	0		5.46189	0		5.59838	1.932		5.62383	0		5.33195	14.895		5.34989	0
5.70777	0		5.47344	0		5.61099	2.068		5.63499	0		5.34428	0.105		5.36008	0
5.71922	0		5.48499	0		5.62361	11		5.64615	0		5.3566	2.14		5.37027	0
5.73067	0		5.49654	0		5.63622	1.93		5.65731	0		5.36893	1.86		5.38047	0
5.74212	0		5.50809	0		5.64884	3.07		5.66848	0		5.38125	2		5.39066	0
5.75358	0		5.51964	0.616		5.66145	0		5.67964	0		5.39358	0		5.40085	0
5.76503	0		5.53119	1.384		5.67407	2		5.6908	0		5.4059	0		5.41104	0
5.77648	0		5.54273	0		5.68669	0		5.70196	0		5.41823	0		5.42123	0
5.78793	0		5.55428	0		5.6993	0		5.71312	0		5.43055	10		5.43142	0
5.79938	0		5.56583	0		5.71192	0.96		5.72428	0		5.44288	0		5.44161	0
5.81084	0		5.57738	0		5.72453	4.04		5.73544	0		5.4552	0		5.45181	0
5.82229	0		5.58893	0		5.73715	0		5.7466	0		5.46752	0		5.462	0
5.83374	0		5.60048	2.58		5.74976	0		5.75776	0		5.47985	6		5.47219	0
5.84519	0		5.61203	1.42		5.76238	0.792		5.76893	0		5.49217	0		5.48238	0
5.85664	0		5.62358	1		5.775	1.208		5.78009	0		5.5045	0		5.49257	3.129
5.8681	0		5.63513	0		5.78761	2.994		5.79125	0		5.51682	0.116		5.50276	3.871
5.87955	0		5.64668	0		5.80023	0.006		5.80241	0		5.52915	1.884		5.51296	0
5.891	0		5.65823	0		5.81284	12.6		5.81357	1.2		5.54147	0		5.52315	0.6
5.90245	0		5.66977	3.164		5.82546	8.4		5.82473	0.8		5.5538	2.613		5.53334	0.4
5.91391	0		5.68132	0.836		5.83808	0		5.83589	0		5.56612	1.807		5.54353	0
5.92536	0		5.69287	3		5.85069	0		5.84705	0		5.57845	8.58		5.55372	2.259
5.93681	0		5.70442	0		5.86331	3.216		5.85822	0.408		5.59077	0		5.56391	0.741
5.94826	0		5.71597	1.665		5.87592	1.099		5.86938	1.592		5.6031	0		5.5741	0
5.95971	0		5.72752	1.335		5.88854	2.685		5.88054	0		5.61542	0.678		5.5843	0
5.97117	0		5.73907	0		5.90115	0		5.8917	0		5.62775	2.322		5.59449	0
5.98262	0		5.75062	6		5.91377	14		5.90286	0		5.64007	0		5.60468	0
5.99407	0		5.76217	0		5.92639	0		5.91402	2.877		5.6524	3		5.61487	0.059
6.00552	0		5.77372	0		5.939	0		5.92518	0.123		5.66472	0		5.62506	0.941
6.01697	0		5.78527	0		5.95162	0		5.93634	0		5.67705	0		5.63525	0
6.02843	0		5.79681	0		5.96423	6		5.94751	0		5.68937	0		5.64544	0
6.03988	0		5.80836	0		5.97685	0		5.95867	1.126		5.7017	0		5.65564	0
6.05133	0.536		5.81991	0		5.98946	0		5.96983	0.874		5.71402	1.97		5.66583	0
6.06278	3.464		5.83146	0		6.00208	1.15		5.98099	0		5.72635	3.03		5.67602	0
6.07424	0		5.84301	0		6.0147	8.85		5.99215	0		5.73867	0		5.68621	0
6.08569	0		5.85456	0		6.02731	0		6.00331	0.835		5.751	0		5.6964	0
6.09714	0		5.86611	0		6.03993	11		6.01447	4.165		5.76332	1.912		5.70659	0
6.10859	1		5.87766	0		6.05254	0		6.02563	0		5.77565	2.088		5.71679	0
6.12004	0		5.88921	0		6.06516	0		6.0368	0		5.78797	0		5.72698	0
6.1315	0		5.90076	0		6.07777	2.763		6.04796	0		5.8003	0		5.73717	0
6.14295	0		5.91231	0.802		6.09039	0.237		6.05912	0		5.81262	6.182		5.74736	0
6.1544	0		5.92385	0.198		6.10301	4.707		6.07028	0		5.82495	4.818		5.75755	0
6.16585	0		5.9354	0		6.11562	4.293		6.08144	0		5.83727	0		5.76774	0
6.1773	3		5.94695	0		6.12824	0		6.0926	0		5.8496	0		5.77793	0
6.18876	0		5.9585	2.264		6.14085	0		6.10376	0.526		5.86192	0		5.78813	0
6.20021	0.974		5.97005	1.736		6.15347	2.908		6.11492	0.474		5.87424	0		5.79832	0
6.21166	1.026		5.9816	0		6.16608	1.092		6.12608	0		5.88657	3		5.80851	0.028
6.22311	0		5.99315	0		6.1787	0		6.13725	0		5.89889	0		5.8187	0.972
6.23456	0		6.0047	0.99		6.19132	0		6.14841	1.04		5.91122	3.65		5.82889	0
6.24602	0		6.01625	2.01		6.20393	3.724		6.15957	6.96		5.92354	1.35		5.83908	0
6.25747	0		6.0278	0		6.21655	0.276		6.17073	0		5.93587	0		5.84928	0
6.26892	0		6.03935	0		6.22916	0		6.18189	0		5.94819	0		5.85947	0
6.28037	0		6.05089	0		6.24178	0		6.19305	0		5.96052	1.628		5.86966	0
6.29183	0		6.06244	0		6.2544	4		6.20421	0.885		5.97284	0.627		5.87985	0
6.30328	1		6.07399	0		6.26701	0		6.21537	0.115		5.98517	2.745		5.89004	0
6.31473	0		6.08554	0		6.27963	0		6.22654	0		5.99749	0		5.90023	0
6.32618	0		6.09709	0		6.29224	0.418		6.2377	0		6.00982	3.592		5.91042	0.538
6.33763	0		6.10864	3		6.30486	10.582		6.24886	0		6.02214	0.408		5.92062	0.462
6.34909	0		6.12019	0		6.31747	0		6.26002	0		6.03447	0		5.93081	0
6.36054	0		6.13174	0		6.33009	0		6.27118	0		6.04679	0		5.941	0
6.37199	0		6.14329	0		6.34271	0		6.28234	3.768		6.05912	3.928		5.95119	0
6.38344	0		6.15484	0		6.35532	0		6.2935	0.232		6.07144	0.072		5.96138	0
6.39489	0		6.16639	0		6.36794	0		6.30466	0		6.08377	0		5.97157	0
6.40635	0		6.17793	0.975		6.38055	0		6.31583	0		6.09609	0		5.98176	0
6.4178	0		6.18948	4.025		6.39317	0		6.32699	0		6.10842	7		5.99196	0
6.42925	0		6.20103	0		6.40578	0		6.33815	0		6.12074	0		6.00215	0
6.4407	0		6.21258	0		6.4184	0		6.34931	0		6.13307	2.432		6.01234	0
6.45216	0		6.22413	0		6.43102	0		6.36047	0		6.14539	1.568		6.02253	0
6.46361	0		6.23568	0		6.44363	1.3		6.37163	0		6.15772	0		6.03272	0
6.47506	0		6.24723	0		6.45625	0.7		6.38279	0		6.17004	1.263		6.04291	0
6.48651	0		6.25878	0		6.46886	0		6.39395	0		6.18237	1.737		6.05311	0
6.49796	0		6.27033	0		6.48148	0		6.40512	0		6.19469	0		6.0633	0
6.50942	0		6.28188	5.484		6.49409	5.978		6.41628	0		6.20702	4		6.07349	0
6.52087	0		6.29343	0.516		6.50671	1.022		6.42744	0		6.21934	0		6.08368	0
6.53232	0		6.30497	0		6.51933	0		6.4386	0		6.23167	0		6.09387	0
6.54377	1.834		6.31652	0		6.53194	0		6.44976	0		6.24399	0		6.10406	0
6.55522	0.166		6.32807	0		6.54456	0		6.46092	0		6.25632	0		6.11425	0
6.56668	0		6.33962	0		6.55717	0		6.47208	0		6.26864	0		6.12445	0
6.57813	0		6.35117	0		6.56979	0		6.48324	0		6.28096	0		6.13464	0
6.58958	0		6.36272	0		6.5824	0		6.4944	0		6.29329	0.786		6.14483	0
6.60103	0		6.37427	0		6.59502	4		6.50557	0		6.30561	5.214		6.15502	0
6.61248	0.009		6.38582	0		6.60764	0		6.51673	0		6.31794	0		6.16521	0
6.62394	2.991		6.39737	5.768		6.62025	0		6.52789	0		6.33026	0		6.1754	0
6.63539	0		6.40892	1.232		6.63287	0.33		6.53905	0.83		6.34259	0		6.1856	0
6.64684	0		6.42047	0		6.64548	1.67		6.55021	1.17		6.35491	0		6.19579	0
6.65829	0		6.43201	0		6.6581	2.301		6.56137	0		6.36724	0		6.20598	4
6.66975	0		6.44356	0		6.67072	0.699		6.57253	0		6.37956	0		6.21617	0
6.6812	0		6.45511	0		6.68333	0		6.58369	0.038		6.39189	0.598		6.22636	0
6.69265	0		6.46666	0		6.69595	0		6.59486	1.962		6.40421	1.402		6.23655	0
6.7041	0		6.47821	0		6.70856	0		6.60602	0		6.41654	0		6.24674	0
6.71555	0		6.48976	0.704		6.72118	0		6.61718	0		6.42886	0		6.25694	0
6.72701	0		6.50131	1.296		6.73379	1.146		6.62834	0		6.44119	0.766		6.26713	0
6.73846	0		6.51286	0		6.74641	0.854		6.6395	0		6.45351	1.234		6.27732	0
6.74991	0		6.52441	0		6.75903	0		6.65066	0		6.46584	0		6.28751	0
6.76136	0		6.53596	0.232		6.77164	0		6.66182	0		6.47816	0		6.2977	0
6.77281	0		6.54751	1.768		6.78426	4.662		6.67298	0		6.49049	0.934		6.30789	0
6.78427	1.436		6.55905	0		6.79687	1.338		6.68415	0		6.50281	1.066		6.31808	0
6.79572	0.564		6.5706	0		6.80949	0		6.69531	0		6.51514	0		6.32828	0
6.80717	0		6.58215	0		6.8221	0		6.70647	0		6.52746	0		6.33847	0
6.81862	0		6.5937	0		6.83472	0		6.71763	2.493		6.53979	1.102		6.34866	0
6.83008	0		6.60525	0		6.84734	0		6.72879	0.507		6.55211	0.898		6.35885	0
6.84153	0		6.6168	0		6.85995	0		6.73995	0		6.56444	0		6.36904	0
6.85298	0		6.62835	0		6.87257	0		6.75111	0		6.57676	0		6.37923	0
6.86443	0		6.6399	0		6.88518	0		6.76227	0		6.58909	0		6.38943	0
6.87588	0		6.65145	0		6.8978	0		6.77344	0		6.60141	0		6.39962	0
6.88734	0		6.663	0		6.91041	0		6.7846	1.474		6.61374	0		6.40981	0
6.89879	0		6.67455	0		6.92303	0.352		6.79576	0.526		6.62606	0		6.42	0
6.91024	0		6.68609	2.396		6.93565	3.648		6.80692	0		6.63839	2.876		6.43019	0
6.92169	0		6.69764	1.604		6.94826	0		6.81808	0		6.65071	1.124		6.44038	0
6.93314	0		6.70919	0		6.96088	0		6.82924	0		6.66304	0		6.45057	0
6.9446	0		6.72074	0		6.97349	0		6.8404	0		6.67536	0		6.46077	0
6.95605	0		6.73229	0		6.98611	0		6.85156	0		6.68768	3.212		6.47096	0
6.9675	0		6.74384	0		6.99872	0		6.86272	0		6.70001	0.788		6.48115	0
6.97895	0		6.75539	0		7.01134	0		6.87389	0		6.71233	1.035		6.49134	0
6.9904	0		6.76694	0		7.02396	1.984		6.88505	0		6.72466	1.965		6.50153	0
7.00186	0		6.77849	0		7.03657	2.016		6.89621	0		6.73698	1.774		6.51172	0
7.01331	0		6.79004	0		7.04919	0		6.90737	0		6.74931	0.226		6.52192	0
7.02476	0		6.80159	0		7.0618	0		6.91853	0		6.76163	0		6.53211	0
7.03621	0		6.81313	0		7.07442	1.4		6.92969	0		6.77396	0		6.5423	0
7.04767	0		6.82468	0		7.08704	0.6		6.94085	0		6.78628	0		6.55249	0
7.05912	0		6.83623	0		7.09965	0		6.95201	0		6.79861	0		6.56268	0
7.07057	0		6.84778	0		7.11227	0		6.96318	2.142		6.81093	0		6.57287	0
7.08202	0		6.85933	0		7.12488	0		6.97434	11.858		6.82326	0		6.58306	0
7.09347	0		6.87088	0		7.1375	0		6.9855	0		6.83558	0		6.59326	0
7.10493	0		6.88243	1.692		7.15011	0		6.99666	0		6.84791	0		6.60345	0
7.11638	0		6.89398	0.308		7.16273	0		7.00782	0		6.86023	0		6.61364	0
7.12783	0		6.90553	0		7.17535	2		7.01898	0		6.87256	0		6.62383	0
7.13928	0		6.91708	0		7.18796	0		7.03014	0		6.88488	0		6.63402	0
7.15073	0		6.92863	0		7.20058	2.13		7.0413	0		6.89721	0		6.64421	0
7.16219	0		6.94017	0		7.21319	0.87		7.05247	0		6.90953	0		6.6544	0
7.17364	0		6.95172	0		7.22581	0		7.06363	0		6.92186	0		6.6646	0
7.18509	0		6.96327	0		7.23842	0		7.07479	0		6.93418	0		6.67479	0
7.19654	0		6.97482	0		7.25104	0		7.08595	0		6.94651	0		6.68498	0
7.208	0		6.98637	0		7.26366	0		7.09711	0		6.95883	0		6.69517	0
7.21945	0		6.99792	0		7.27627	0		7.10827	0		6.97116	0.072		6.70536	0
7.2309	0		7.00947	0		7.28889	0		7.11943	0		6.98348	1.928		6.71555	0
7.24235	0		7.02102	0		7.3015	0		7.13059	0		6.99581	0		6.72575	0
7.2538	0		7.03257	0		7.31412	0		7.14176	0		7.00813	0		6.73594	0
7.26526	0		7.04412	0		7.32673	0		7.15292	0		7.02046	0		6.74613	0
7.27671	0		7.05567	0		7.33935	0		7.16408	0		7.03278	0		6.75632	0
7.28816	0		7.06721	0		7.35197	0		7.17524	2		7.04511	0		6.76651	0
7.29961	0		7.07876	0		7.36458	1.246		7.1864	0		7.05743	0		6.7767	0
7.31106	0		7.09031	0		7.3772	0.754		7.19756	0		7.06976	0		6.78689	0
7.32252	0		7.10186	0		7.38981	0		7.20872	0		7.08208	0		6.79709	0
7.33397	0		7.11341	0		7.40243	0		7.21988	0		7.0944	0		6.80728	0
7.34542	0		7.12496	0		7.41504	0		7.23104	0		7.10673	0		6.81747	0
7.35687	0		7.13651	0		7.42766	0.384		7.24221	0		7.11905	0		6.82766	0
7.36832	0		7.14806	0		7.44028	2.616		7.25337	0		7.13138	0		6.83785	0
7.37978	0		7.15961	0		7.45289	0		7.26453	0		7.1437	0		6.84804	0
7.39123	0		7.17116	0		7.46551	7		7.27569	0		7.15603	0		6.85824	0
7.40268	0		7.18271	0		7.47812	0		7.28685	0		7.16835	0.744		6.86843	0
7.41413	0		7.19425	0		7.49074	0		7.29801	0		7.18068	1.256		6.87862	0
7.42559	0		7.2058	0		7.50336	0		7.30917	0		7.193	0		6.88881	0
7.43704	0		7.21735	0		7.51597	2		7.32033	0		7.20533	0		6.899	0
7.44849	0		7.2289	0		7.52859	0		7.3315	0		7.21765	0		6.90919	0
7.45994	0		7.24045	0		7.5412	0		7.34266	0		7.22998	0		6.91938	0
7.47139	0		7.252	0		7.55382	1.38		7.35382	0		7.2423	0		6.92958	0
7.48285	0		7.26355	0.149		7.56643	8.62		7.36498	0.589		7.25463	0		6.93977	0
7.4943	0		7.2751	0.851		7.57905	0		7.37614	0.411		7.26695	0		6.94996	0
7.50575	0		7.28665	0		7.59167	0		7.3873	0		7.27928	0		6.96015	0
7.5172	0		7.2982	0		7.60428	0		7.39846	0		7.2916	0		6.97034	0
7.52865	0		7.30975	0		7.6169	0		7.40962	0		7.30393	0		6.98053	0
7.54011	0		7.32129	0		7.62951	0		7.42079	0		7.31625	0		6.99072	0
7.55156	0		7.33284	0		7.64213	0		7.43195	0		7.32858	0		7.00092	0
7.56301	1		7.34439	0		7.65474	2.184		7.44311	0		7.3409	0		7.01111	0
7.57446	0		7.35594	0		7.66736	1.816		7.45427	0		7.35323	0		7.0213	0
7.58592	0		7.36749	0		7.67998	0		7.46543	0		7.36555	2.124		7.03149	0
7.59737	0		7.37904	0		7.69259	0		7.47659	0		7.37788	0.876		7.04168	0
7.60882	0		7.39059	0		7.70521	0		7.48775	0		7.3902	0.75		7.05187	0
7.62027	0		7.40214	0		7.71782	0		7.49891	0		7.40253	2.25		7.06207	0
7.63172	0		7.41369	0		7.73044	0		7.51008	0		7.41485	0		7.07226	0
7.64318	0		7.42524	0		7.74305	0		7.52124	0		7.42718	0		7.08245	0
7.65463	0		7.43679	0		7.75567	0.954		7.5324	0		7.4395	0		7.09264	0
7.66608	0		7.44833	0		7.76829	0.046		7.54356	0		7.45183	0		7.10283	0
7.67753	0		7.45988	0.396		7.7809	0		7.55472	0		7.46415	2.628		7.11302	0
7.68898	0		7.47143	0.604		7.79352	0		7.56588	0		7.47648	0.372		7.12321	0
7.70044	0		7.48298	0		7.80613	6		7.57704	0		7.4888	0		7.13341	0
7.71189	0		7.49453	0		7.81875	0		7.5882	0		7.50112	0		7.1436	2.127
7.72334	0		7.50608	0		7.83136	0		7.59936	0		7.51345	0		7.15379	0.873
7.73479	0		7.51763	0		7.84398	0.122		7.61053	0		7.52577	0		7.16398	0
7.74624	0		7.52918	0		7.8566	1.878		7.62169	0		7.5381	0		7.17417	0
7.7577	0		7.54073	0		7.86921	0		7.63285	0		7.55042	0		7.18436	0
7.76915	0		7.55228	0		7.88183	0		7.64401	0		7.56275	1		7.19456	0
7.7806	0		7.56383	0		7.89444	0		7.65517	0		7.57507	0		7.20475	0
7.79205	0		7.57537	0		7.90706	0		7.66633	0		7.5874	0		7.21494	0
7.80351	0		7.58692	0		7.91968	0		7.67749	0		7.59972	0		7.22513	0
7.81496	0		7.59847	0		7.93229	0		7.68865	0		7.61205	0		7.23532	0
7.82641	0		7.61002	0		7.94491	2.814		7.69982	0		7.62437	0		7.24551	0
7.83786	0		7.62157	0		7.95752	3.186		7.71098	0		7.6367	0		7.2557	0
7.84931	0		7.63312	0		7.97014	0		7.72214	0		7.64902	0		7.2659	0
7.86077	0		7.64467	0		7.98275	0		7.7333	0		7.66135	2		7.27609	0
7.87222	0		7.65622	0		7.99537	0		7.74446	0		7.67367	0		7.28628	0
7.88367	0		7.66777	0		8.00799	0		7.75562	1.748		7.686	0		7.29647	0
7.89512	0		7.67932	0		8.0206	0		7.76678	0.252		7.69832	0.05		7.30666	0
7.90657	0		7.69087	0		8.03322	0		7.77794	0		7.71065	1.95		7.31685	0
7.91803	0		7.70241	0		8.04583	2.631		7.78911	0		7.72297	0		7.32704	0
7.92948	0		7.71396	0		8.05845	0.369		7.80027	0		7.7353	0		7.33724	0
7.94093	0		7.72551	0		8.07106	0		7.81143	0		7.74762	0.218		7.34743	0
7.95238	0		7.73706	0		8.08368	0		7.82259	0		7.75995	1.782		7.35762	0
7.96384	0		7.74861	0.171		8.0963	0		7.83375	0		7.77227	0		7.36781	0
7.97529	0		7.76016	0.829		8.10891	0		7.84491	0		7.7846	0		7.378	0
7.98674	0		7.77171	0		8.12153	0		7.85607	0		7.79692	0		7.38819	0
7.99819	0		7.78326	0		8.13414	0		7.86723	0		7.80925	0		7.39839	0
8.00964	0		7.79481	0		8.14676	2		7.8784	0		7.82157	0		7.40858	0
8.0211	0		7.80636	0		8.15937	0		7.88956	0		7.8339	0		7.41877	0
8.03255	0		7.81791	0		8.17199	0		7.90072	0		7.84622	0.831		7.42896	0
8.044	0.628		7.82945	0		8.18461	0.376		7.91188	0		7.85855	2.169		7.43915	0
8.05545	0.372		7.841	0		8.19722	1.624		7.92304	0		7.87087	0		7.44934	0
8.0669	0		7.85255	0		8.20984	0		7.9342	0		7.8832	0		7.45953	0
8.07836	0		7.8641	0		8.22245	0		7.94536	0		7.89552	0		7.46973	0
8.08981	0		7.87565	0		8.23507	0.784		7.95652	0		7.90784	0		7.47992	0
8.10126	0		7.8872	0		8.24768	1.216		7.96768	0		7.92017	0		7.49011	0
8.11271	0		7.89875	0		8.2603	0		7.97885	0		7.93249	0		7.5003	0
8.12416	0		7.9103	0		8.27292	0		7.99001	0		7.94482	0.445		7.51049	0
8.13562	0		7.92185	0		8.28553	1.192		8.00117	0		7.95714	0.555		7.52068	0
8.14707	0		7.9334	0		8.29815	0.808		8.01233	0		7.96947	0		7.53088	0
8.15852	0		7.94495	0		8.31076	0		8.02349	0		7.98179	0		7.54107	0
8.16997	0		7.95649	0		8.32338	0		8.03465	0		7.99412	0		7.55126	0
8.18143	0		7.96804	0		8.336	4		8.04581	1.6		8.00644	0		7.56145	0
8.19288	0		7.97959	0		8.34861	1		8.05697	0.4		8.01877	0		7.57164	0
8.20433	0		7.99114	0		8.36123	0		8.06814	0		8.03109	0		7.58183	0
8.21578	0		8.00269	0		8.37384	0		8.0793	0		8.04342	0.613		7.59202	0
8.22723	0		8.01424	0		8.38646	0		8.09046	0		8.05574	0.387		7.60222	0
8.23869	0.705		8.02579	0		8.39907	0		8.10162	0		8.06807	0		7.61241	0
8.25014	0.295		8.03734	0		8.41169	0		8.11278	0		8.08039	0		7.6226	0
8.26159	0		8.04889	0		8.42431	0		8.12394	0		8.09272	0		7.63279	0
8.27304	0		8.06044	0		8.43692	3		8.1351	0		8.10504	0		7.64298	0
8.28449	0		8.07199	0		8.44954	0		8.14626	0		8.11737	0		7.65317	0
8.29595	0		8.08353	0		8.46215	0		8.15743	0		8.12969	0		7.66336	0
8.3074	0		8.09508	0		8.47477	0.222		8.16859	0		8.14202	0		7.67356	0
8.31885	0		8.10663	0		8.48738	1.778		8.17975	0		8.15434	0		7.68375	0
8.3303	0		8.11818	0		8.5	0		8.19091	0		8.16667	0		7.69394	0
8.34176	0		8.12973	0		8.51262	0		8.20207	0		8.17899	0		7.70413	0
8.35321	0		8.14128	0		8.52523	1.89		8.21323	0		8.19132	0		7.71432	0
8.36466	0		8.15283	0		8.53785	4.11		8.22439	0		8.20364	0		7.72451	0
8.37611	0		8.16438	0		8.55046	0		8.23555	0		8.21597	0		7.73471	0
8.38756	0		8.17593	0		8.56308	0		8.24672	0		8.22829	0		7.7449	0
8.39902	0		8.18748	0		8.57569	0		8.25788	0		8.24062	3.796		7.75509	0
8.41047	0		8.19903	0		8.58831	0		8.26904	0		8.25294	0.204		7.76528	0
8.42192	0		8.21057	0		8.60093	0		8.2802	0		8.26527	0		7.77547	0
8.43337	0		8.22212	0		8.61354	0		8.29136	0		8.27759	0		7.78566	0
8.44482	0		8.23367	0.193		8.62616	2.169		8.30252	0		8.28992	0		7.79585	0
8.45628	0		8.24522	0.807		8.63877	0.831		8.31368	0		8.30224	0		7.80605	0
8.46773	0		8.25677	0		8.65139	0		8.32484	0		8.31456	0		7.81624	0
8.47918	0		8.26832	0		8.664	0		8.336	0		8.32689	0		7.82643	0
8.49063	0		8.27987	0		8.67662	0		8.34717	0		8.33921	1		7.83662	0
8.50208	0		8.29142	0		8.68924	0		8.35833	0		8.35154	0		7.84681	0
8.51354	0		8.30297	0		8.70185	0		8.36949	0		8.36386	0		7.857	0
8.52499	0		8.31452	0		8.71447	0		8.38065	0		8.37619	0		7.8672	0
8.53644	0		8.32607	0		8.72708	4		8.39181	0		8.38851	0		7.87739	0
8.54789	0		8.33761	0		8.7397	0		8.40297	0		8.40084	0		7.88758	0
8.55935	0		8.34916	0		8.75232	0		8.41413	0		8.41316	0		7.89777	0
8.5708	0		8.36071	0		8.76493	0		8.42529	0		8.42549	0.028		7.90796	0
8.58225	0		8.37226	0		8.77755	0		8.43646	0		8.43781	1.972		7.91815	0
8.5937	0		8.38381	0		8.79016	0		8.44762	0		8.45014	0		7.92834	0
8.60515	0		8.39536	0		8.80278	0		8.45878	0		8.46246	0		7.93854	0
8.61661	0		8.40691	0		8.81539	0		8.46994	0		8.47479	0		7.94873	0
8.62806	0.859		8.41846	0		8.82801	0		8.4811	0		8.48711	0		7.95892	0
8.63951	0.141		8.43001	0		8.84063	0		8.49226	0		8.49944	0		7.96911	0
8.65096	0		8.44156	0		8.85324	0		8.50342	0		8.51176	0		7.9793	0
8.66241	0		8.45311	0		8.86586	0		8.51458	0		8.52409	0.182		7.98949	0
8.67387	0		8.46465	0		8.87847	0		8.52575	0.586		8.53641	0.818		7.99968	0
8.68532	0		8.4762	0		8.89109	0		8.53691	1.414		8.54874	0		8.00988	0
8.69677	0		8.48775	0		8.9037	0		8.54807	0		8.56106	0		8.02007	0
8.70822	0		8.4993	0		8.91632	1.292		8.55923	0		8.57339	0		8.03026	0
8.71968	0.614		8.51085	0		8.92894	0.708		8.57039	0		8.58571	0		8.04045	0
8.73113	1.386		8.5224	0		8.94155	0		8.58155	0		8.59804	0		8.05064	0
8.74258	0		8.53395	0		8.95417	0		8.59271	0		8.61036	0		8.06083	0
8.75403	0		8.5455	0		8.96678	0		8.60387	0		8.62269	0.35		8.07103	0
8.76548	0		8.55705	0		8.9794	0		8.61504	0		8.63501	0.65		8.08122	0
8.77694	0		8.5686	0		8.99201	0		8.6262	0.652		8.64734	0		8.09141	0
8.78839	0		8.58015	0		9.00463	0		8.63736	0.348		8.65966	0		8.1016	0
8.79984	0		8.59169	0		9.01725	1		8.64852	0		8.67199	0		8.11179	0
8.81129	0		8.60324	0		9.02986	0		8.65968	0		8.68431	0		8.12198	0
8.82274	0		8.61479	0		9.04248	0		8.67084	0		8.69664	0		8.13217	0
8.8342	0		8.62634	0		9.05509	0		8.682	0		8.70896	0		8.14237	0
8.84565	0		8.63789	0		9.06771	0		8.69316	0		8.72128	1.036		8.15256	0
8.8571	0		8.64944	0		9.08032	0		8.70432	0		8.73361	0.964		8.16275	0
8.86855	0		8.66099	0		9.09294	0		8.71549	0		8.74593	0		8.17294	0
8.88	0		8.67254	0		9.10556	0.161		8.72665	0		8.75826	0		8.18313	0
8.89146	0		8.68409	0		9.11817	0.839		8.73781	0		8.77058	0		8.19332	0
8.90291	0		8.69564	0		9.13079	0		8.74897	0		8.78291	0		8.20352	0
8.91436	0		8.70719	0		9.1434	0		8.76013	0		8.79523	0		8.21371	0
8.92581	0		8.71873	0		9.15602	0		8.77129	0		8.80756	0		8.2239	0
8.93727	0		8.73028	0		9.16864	0		8.78245	0		8.81988	2.744		8.23409	0
8.94872	0		8.74183	0		9.18125	0		8.79361	0		8.83221	1.256		8.24428	0
8.96017	0		8.75338	0		9.19387	0		8.80478	0		8.84453	0		8.25447	0
8.97162	0		8.76493	0		9.20648	1.707		8.81594	0		8.85686	0		8.26466	0
8.98307	0		8.77648	0		9.2191	1.293		8.8271	0		8.86918	0		8.27486	0
8.99453	0		8.78803	0		9.23171	0		8.83826	0		8.88151	0		8.28505	0
9.00598	0		8.79958	0		9.24433	0		8.84942	0		8.89383	0		8.29524	0
9.01743	0		8.81113	0		9.25695	0		8.86058	0		8.90616	0		8.30543	0
9.02888	0		8.82268	0		9.26956	0		8.87174	0		8.91848	0.854		8.31562	0
9.04033	0		8.83423	0		9.28218	0		8.8829	0		8.93081	0.146		8.32581	0
9.05179	0		8.84577	0		9.29479	0		8.89407	0		8.94313	0		8.336	0
9.06324	0		8.85732	0		9.30741	1.954		8.90523	0		8.95546	0		8.3462	0
9.07469	0		8.86887	0		9.32002	0.046		8.91639	0		8.96778	0		8.35639	0
9.08614	0		8.88042	0		9.33264	0		8.92755	0		8.98011	0		8.36658	0
9.0976	0		8.89197	0		9.34526	0		8.93871	0		8.99243	0		8.37677	0
9.10905	0		8.90352	0		9.35787	0		8.94987	0		9.00476	0		8.38696	0
9.1205	0		8.91507	0.462		9.37049	0		8.96103	0		9.01708	1		8.39715	0
9.13195	0		8.92662	0.538		9.3831	0		8.97219	0		9.02941	0		8.40735	0
9.1434	0		8.93817	0		9.39572	0.252		8.98336	0		9.04173	0		8.41754	0
9.15486	0		8.94972	0		9.40833	2.748		8.99452	0		9.05406	0		8.42773	0
9.16631	0		8.96127	0		9.42095	0		9.00568	0		9.06638	0		8.43792	0
9.17776	0		8.97281	0		9.43357	0		9.01684	0		9.07871	0		8.44811	0
9.18921	0		8.98436	0		9.44618	0		9.028	0		9.09103	0		8.4583	0
9.20066	0		8.99591	0		9.4588	0		9.03916	0		9.10336	0		8.46849	0
9.21212	0		9.00746	0		9.47141	0		9.05032	0		9.11568	3		8.47869	0
9.22357	0		9.01901	0		9.48403	0		9.06148	0		9.128	0		8.48888	0
9.23502	0		9.03056	0		9.49664	0.492		9.07264	0		9.14033	0		8.49907	0
9.24647	0		9.04211	0		9.50926	0.508		9.08381	0		9.15265	0		8.50926	0
9.25792	0		9.05366	0		9.52188	0		9.09497	0		9.16498	0		8.51945	0
9.26938	0		9.06521	0		9.53449	0		9.10613	0		9.1773	0		8.52964	0
9.28083	0		9.07676	0		9.54711	0		9.11729	0		9.18963	0		8.53984	0
9.29228	0		9.08831	0		9.55972	0		9.12845	0		9.20195	0		8.55003	0
9.30373	0		9.09985	0		9.57234	0		9.13961	0		9.21428	0		8.56022	0
9.31519	0		9.1114	0		9.58496	0		9.15077	0		9.2266	0		8.57041	0
9.32664	0		9.12295	0		9.59757	0		9.16193	0		9.23893	0		8.5806	0
9.33809	0		9.1345	0		9.61019	0		9.1731	0		9.25125	0		8.59079	0
9.34954	0		9.14605	0		9.6228	0		9.18426	0		9.26358	0		8.60098	0
9.36099	0		9.1576	0		9.63542	0		9.19542	0		9.2759	0		8.61118	0
9.37245	0		9.16915	0		9.64803	0		9.20658	0.504		9.28823	0		8.62137	0
9.3839	0		9.1807	0		9.66065	0		9.21774	0.496		9.30055	0.51		8.63156	0
9.39535	0		9.19225	0		9.67327	0		9.2289	0		9.31288	1.49		8.64175	0
9.4068	0		9.2038	0		9.68588	0.007		9.24006	0		9.3252	0		8.65194	0
9.41825	0		9.21535	0		9.6985	0.993		9.25122	0		9.33753	0		8.66213	0
9.42971	0		9.22689	0		9.71111	0		9.26239	0		9.34985	0		8.67232	0
9.44116	0		9.23844	0		9.72373	0		9.27355	0		9.36218	0		8.68252	0
9.45261	0		9.24999	0		9.73634	0		9.28471	0		9.3745	0		8.69271	0
9.46406	0		9.26154	0		9.74896	0		9.29587	0		9.38683	0		8.7029	0
9.47552	0		9.27309	0		9.76158	0		9.30703	0		9.39915	0.423		8.71309	0
9.48697	0		9.28464	0		9.77419	0		9.31819	0		9.41148	0.577		8.72328	0
9.49842	0		9.29619	0		9.78681	0		9.32935	0		9.4238	0		8.73347	0
9.50987	0		9.30774	0		9.79942	0		9.34051	0		9.43613	0		8.74367	0
9.52132	0		9.31929	0		9.81204	0		9.35168	0		9.44845	0		8.75386	0
9.53278	0		9.33084	0		9.82465	0		9.36284	0		9.46078	0		8.76405	0
9.54423	0		9.34239	0		9.83727	0		9.374	0		9.4731	0		8.77424	0
9.55568	0		9.35393	0		9.84989	0		9.38516	0		9.48543	0		8.78443	0
9.56713	0		9.36548	0		9.8625	0		9.39632	0		9.49775	0.591		8.79462	0
9.57858	0		9.37703	0		9.87512	0		9.40748	0		9.51008	0.409		8.80481	0
9.59004	0.063		9.38858	0		9.88773	0		9.41864	0		9.5224	0		8.81501	0
9.60149	0.937		9.40013	0		9.90035	0		9.4298	0		9.53472	0		8.8252	0
9.61294	0		9.41168	0		9.91296	0		9.44096	0		9.54705	0		8.83539	0
9.62439	0		9.42323	0		9.92558	0		9.45213	0		9.55937	0		8.84558	0
9.63584	0		9.43478	0		9.9382	0		9.46329	0		9.5717	0		8.85577	0
9.6473	0		9.44633	0		9.95081	0		9.47445	0		9.58402	0		8.86596	0
9.65875	0		9.45788	0		9.96343	0		9.48561	0		9.59635	0.759		8.87616	0
9.6702	0		9.46943	0		9.97604	0		9.49677	0		9.60867	0.241		8.88635	0
9.68165	0		9.48097	0		9.98866	0		9.50793	0		9.621	0		8.89654	0
9.69311	0		9.49252	0.012		10.0013	0		9.51909	0		9.63332	0		8.90673	0
9.70456	0		9.50407	0.988		10.0139	0		9.53025	0		9.64565	0		8.91692	0
9.71601	0		9.51562	0		10.0265	0		9.54142	0		9.65797	0		8.92711	0
9.72746	0		9.52717	0		10.0391	0		9.55258	0		9.6703	0		8.9373	0
9.73891	0		9.53872	0		10.0517	0		9.56374	0		9.68262	0		8.9475	0
9.75037	0		9.55027	0		10.0644	0		9.5749	0		9.69495	0		8.95769	0
9.76182	0		9.56182	0		10.077	0		9.58606	0		9.70727	0		8.96788	0
9.77327	0		9.57337	0		10.0896	0		9.59722	0		9.7196	0		8.97807	0
9.78472	0.14		9.58492	0		10.1022	0		9.60838	0		9.73192	0		8.98826	0
9.79617	0.86		9.59647	0		10.1148	0		9.61954	0		9.74425	0		8.99845	0
9.80763	0		9.60801	0		10.1274	0		9.63071	0		9.75657	0		9.00864	0
9.81908	0		9.61956	0		10.14	0		9.64187	0		9.7689	0		9.01884	0
9.83053	0		9.63111	0		10.1527	0		9.65303	0		9.78122	0		9.02903	0
9.84198	0		9.64266	0		10.1653	0		9.66419	0		9.79355	2		9.03922	0
9.85344	0		9.65421	0		10.1779	1.492		9.67535	0		9.80587	0		9.04941	0
9.86489	0		9.66576	0		10.1905	0.508		9.68651	0		9.8182	0		9.0596	0
9.87634	0		9.67731	0		10.2031	0		9.69767	0		9.83052	0		9.06979	0
9.88779	0		9.68886	0		10.2157	0		9.70883	0		9.84285	0		9.07999	0
9.89924	0		9.70041	0		10.2284	0		9.72	0		9.85517	0		9.09018	0
9.9107	0		9.71196	0		10.241	0		9.73116	0		9.8675	0		9.10037	0
9.92215	0		9.72351	0		10.2536	0		9.74232	0		9.87982	0		9.11056	0
9.9336	0		9.73505	0		10.2662	0		9.75348	0		9.89215	1		9.12075	0
9.94505	0		9.7466	0		10.2788	0		9.76464	0		9.90447	0		9.13094	0
9.9565	0		9.75815	0		10.2914	0		9.7758	0		9.9168	0		9.14113	0
9.96796	0		9.7697	0		10.3041	0		9.78696	0.356		9.92912	0		9.15133	0
9.97941	0		9.78125	0		10.3167	0		9.79812	0.644		9.94144	0		9.16152	0
9.99086	0		9.7928	0		10.3293	0		9.80928	0		9.95377	0		9.17171	0
10.0023	0		9.80435	0		10.3419	0		9.82045	0		9.96609	0		9.1819	0
10.0138	0		9.8159	0		10.3545	0		9.83161	0		9.97842	0.16		9.19209	0
10.0252	0		9.82745	0		10.3671	0		9.84277	0		9.99074	0.84		9.20228	0
10.0367	0		9.839	0		10.3797	0		9.85393	0		10.0031	0		9.21248	0
10.0481	0		9.85055	0		10.3924	0		9.86509	0		10.0154	0		9.22267	0
10.0596	0		9.86209	0		10.405	0		9.87625	0		10.0277	0		9.23286	0
10.071	0		9.87364	0		10.4176	0		9.88741	0		10.04	0		9.24305	0
10.0825	0		9.88519	0		10.4302	0		9.89857	0		10.0524	0		9.25324	0
10.0939	0		9.89674	0		10.4428	0		9.90974	0		10.0647	0		9.26343	0
10.1054	0		9.90829	0		10.4554	0		9.9209	0		10.077	0.328		9.27362	0
10.1168	0		9.91984	0		10.4681	1.338		9.93206	0		10.0893	0.672		9.28382	0
10.1283	0		9.93139	0		10.4807	0.662		9.94322	0		10.1017	0		9.29401	0
10.1397	0		9.94294	0		10.4933	0		9.95438	0		10.114	0		9.3042	0
10.1512	0		9.95449	0		10.5059	0		9.96554	0		10.1263	0		9.31439	0
10.1626	0		9.96604	0		10.5185	0		9.9767	0		10.1386	0		9.32458	0
10.1741	0		9.97759	0.034		10.5311	0		9.98786	0		10.151	0		9.33477	0
10.1855	0		9.98913	0.966		10.5438	0		9.99903	0		10.1633	0		9.34496	0
10.197	0		10.0007	0		10.5564	0		10.0102	0		10.1756	0		9.35516	0
10.2085	0		10.0122	0		10.569	1		10.0213	0		10.1879	0		9.36535	0
10.2199	0		10.0238	0		10.5816	0		10.0325	0		10.2003	0		9.37554	0
10.2314	0		10.0353	0		10.5942	0		10.0437	0		10.2126	0		9.38573	0
10.2428	0		10.0469	0		10.6068	0		10.0548	0		10.2249	0		9.39592	0
10.2543	0		10.0584	0		10.6194	0		10.066	0		10.2372	0		9.40611	0
10.2657	0		10.07	0		10.6321	0		10.0772	0		10.2496	0		9.41631	0
10.2772	0		10.0815	0		10.6447	0		10.0883	0		10.2619	0		9.4265	0
10.2886	0		10.0931	0		10.6573	0		10.0995	0		10.2742	0		9.43669	0
10.3001	0		10.1046	0		10.6699	0		10.1106	0		10.2865	0		9.44688	0
10.3115	0		10.1162	0		10.6825	0		10.1218	0		10.2989	0		9.45707	0
10.323	0		10.1277	0		10.6951	0		10.133	0		10.3112	0		9.46726	0
10.3344	0		10.1393	0		10.7078	0		10.1441	0		10.3235	0		9.47745	0
10.3459	0		10.1508	0		10.7204	0		10.1553	0		10.3358	0		9.48765	0
10.3573	0		10.1624	0		10.733	0		10.1664	0		10.3482	0		9.49784	0
10.3688	0		10.1739	0		10.7456	0		10.1776	0		10.3605	0		9.50803	0
10.3802	0		10.1855	0		10.7582	0.592		10.1888	0		10.3728	0.832		9.51822	0
10.3917	0		10.197	0		10.7708	0.408		10.1999	0		10.3851	0.168		9.52841	0
10.4031	0		10.2086	0		10.7835	0		10.2111	0		10.3975	0		9.5386	0
10.4146	0		10.2201	0		10.7961	0		10.2222	0		10.4098	0		9.5488	0
10.426	0		10.2317	0		10.8087	0		10.2334	0		10.4221	0		9.55899	0
10.4375	0		10.2432	0		10.8213	0		10.2446	0		10.4344	0		9.56918	0
10.4489	0		10.2548	0		10.8339	0		10.2557	0		10.4468	0		9.57937	0
10.4604	0		10.2663	0		10.8465	0		10.2669	0		10.4591	0		9.58956	0
10.4718	1		10.2779	1		10.8591	3		10.2781	1		10.4714	2		9.59975	1

## Sheet:  Fig2b plotted
Peripheral Endosomes		Lifetime	Normalised Counts		PNR	Lifetime	Normalised Counts
		1.00874	0.02704			1.00624	0.01031
		1.02116	0.03736			1.01886	0.01829
		1.03359	0.03387			1.03147	0.00871
		1.04601	0.04122			1.04409	0.01065
		1.05843	0.02611			1.0567	0.01427
		1.07085	0.04508			1.06932	0.01601
		1.08327	0.02168			1.08193	0.01327
		1.09569	0.03173			1.09455	0.01537
		1.10812	0.04593			1.10717	0.01279
		1.12054	0.04282			1.11978	0.01172
		1.13296	0.03453			1.1324	0.01329
		1.14538	0.04527			1.14501	0.01393
		1.1578	0.06058			1.15763	0.0156
		1.17023	0.06116			1.17024	0.01794
		1.18265	0.04513			1.18286	0.01613
		1.19507	0.04998			1.19548	0.01579
		1.20749	0.03711			1.20809	0.01545
		1.21991	0.06749			1.22071	0.01855
		1.23233	0.05186			1.23332	0.0146
		1.24476	0.05218			1.24594	0.01605
		1.25718	0.06497			1.25856	0.02248
		1.2696	0.0731			1.27117	0.01576
		1.28202	0.06747			1.28379	0.02369
		1.29444	0.06738			1.2964	0.01955
		1.30687	0.07227			1.30902	0.02124
		1.31929	0.07657			1.32163	0.01707
		1.33171	0.09878			1.33425	0.02341
		1.34413	0.07876			1.34687	0.02264
		1.35655	0.07862			1.35948	0.0264
		1.36897	0.11496			1.3721	0.02686
		1.3814	0.09294			1.38471	0.03165
		1.39382	0.0812			1.39733	0.02871
		1.40624	0.10711			1.40994	0.02745
		1.41866	0.09565			1.42256	0.0306
		1.43108	0.11338			1.43518	0.02892
		1.44351	0.13092			1.44779	0.03167
		1.45593	0.15661			1.46041	0.03396
		1.46835	0.11843			1.47302	0.03188
		1.48077	0.13095			1.48564	0.04149
		1.49319	0.13061			1.49825	0.03923
		1.50561	0.14665			1.51087	0.03852
		1.51804	0.12387			1.52349	0.04013
		1.53046	0.19483			1.5361	0.03845
		1.54288	0.17949			1.54872	0.04503
		1.5553	0.19852			1.56133	0.04592
		1.56772	0.21401			1.57395	0.05233
		1.58015	0.24767			1.58656	0.05461
		1.59257	0.229			1.59918	0.05382
		1.60499	0.26381			1.6118	0.0545
		1.61741	0.30488			1.62441	0.06844
		1.62983	0.30556			1.63703	0.05994
		1.64225	0.31866			1.64964	0.07569
		1.65468	0.32128			1.66226	0.08663
		1.6671	0.29738			1.67488	0.09013
		1.67952	0.35225			1.68749	0.08449
		1.69194	0.37692			1.70011	0.10092
		1.70436	0.32715			1.71272	0.10908
		1.71679	0.48673			1.72534	0.11639
		1.72921	0.44651			1.73795	0.12839
		1.74163	0.51496			1.75057	0.13648
		1.75405	0.48237			1.76319	0.12098
		1.76647	0.75689			1.7758	0.14918
		1.77889	0.64572			1.78842	0.1825
		1.79132	0.54677			1.80103	0.17935
		1.80374	0.68781			1.81365	0.17476
		1.81616	0.7933			1.82626	0.23171
		1.82858	0.74957			1.83888	0.27266
		1.841	0.54948			1.8515	0.26487
		1.85343	0.71562			1.86411	0.27631
		1.86585	0.66284			1.87673	0.28036
		1.87827	0.79252			1.88934	0.32388
		1.89069	0.70603			1.90196	0.37344
		1.90311	0.77749			1.91457	0.39572
		1.91553	1			1.92719	0.42337
		1.92796	0.61104			1.93981	0.44747
		1.94038	0.63856			1.95242	0.56986
		1.9528	0.70357			1.96504	0.63952
		1.96522	0.60222			1.97765	0.61762
		1.97764	0.67917			1.99027	0.64625
		1.99007	0.60938			2.00288	0.78492
		2.00249	0.51129			2.0155	0.7683
		2.01491	0.54342			2.02812	0.89898
		2.02733	0.53797			2.04073	0.83408
		2.03975	0.4296			2.05335	1
		2.05217	0.38563			2.06596	0.87156
		2.0646	0.44724			2.07858	0.89519
		2.07702	0.32319			2.0912	0.9301
		2.08944	0.26987			2.10381	0.89146
		2.10186	0.36309			2.11643	0.87242
		2.11428	0.30037			2.12904	0.79161
		2.12671	0.22689			2.14166	0.88463
		2.13913	0.24045			2.15427	0.83724
		2.15155	0.25617			2.16689	0.75563
		2.16397	0.22644			2.17951	0.7568
		2.17639	0.28707			2.19212	0.77775
		2.18881	0.26581			2.20474	0.69559
		2.20124	0.22989			2.21735	0.64171
		2.21366	0.20555			2.22997	0.578
		2.22608	0.15656			2.24258	0.57352
		2.2385	0.13302			2.2552	0.54719
		2.25092	0.15927			2.26782	0.51712
		2.26335	0.16504			2.28043	0.49032
		2.27577	0.09859			2.29305	0.43416
		2.28819	0.13153			2.30566	0.41289
		2.30061	0.13301			2.31828	0.35658
		2.31303	0.16903			2.33089	0.34087
		2.32545	0.11417			2.34351	0.29522
		2.33788	0.09831			2.35613	0.31623
		2.3503	0.09744			2.36874	0.29101
		2.36272	0.12453			2.38136	0.30644
		2.37514	0.09655			2.39397	0.27908
		2.38756	0.10905			2.40659	0.23221
		2.39999	0.06391			2.4192	0.19747
		2.41241	0.07361			2.43182	0.19299
		2.42483	0.06887			2.44444	0.19563
		2.43725	0.07048			2.45705	0.12952
		2.44967	0.04841			2.46967	0.14162
		2.46209	0.03977			2.48228	0.14421
		2.47452	0.052			2.4949	0.14144
		2.48694	0.04126			2.50752	0.14234
		2.49936	0.03351			2.52013	0.11506
		2.51178	0.05105			2.53275	0.11712
		2.5242	0.04954			2.54536	0.09792
		2.53663	0.053			2.55798	0.07813
		2.54905	0.05967			2.57059	0.07228
		2.56147	0.03778			2.58321	0.07747
		2.57389	0.04237			2.59583	0.08405
		2.58631	0.05257			2.60844	0.08476
		2.59873	0.04094			2.62106	0.06679
		2.61116	0.03757			2.63367	0.05388
		2.62358	0.02328			2.64629	0.06251
		2.636	0.03852			2.6589	0.06324
		2.64842	0.02685			2.67152	0.04837
		2.66084	0.01989			2.68414	0.04307
		2.67327	0.02882			2.69675	0.04921
		2.68569	0.03957			2.70937	0.04339
		2.69811	0.02421			2.72198	0.04583
		2.71053	0.04299			2.7346	0.03062
		2.72295	0.02526			2.74721	0.03731
		2.73537	0.02536			2.75983	0.04065
		2.7478	0.02236			2.77245	0.02969
		2.76022	0.03383			2.78506	0.0346
		2.77264	0.02662			2.79768	0.02524
		2.78506	0.03034			2.81029	0.02197
		2.79748	0.01608			2.82291	0.02213
		2.80991	0.02411			2.83552	0.02419
		2.82233	0.02987			2.84814	0.02531
		2.83475	0.02145			2.86076	0.02091
		2.84717	0.0311			2.87337	0.0164
		2.85959	0.01866			2.88599	0.01648
		2.87201	0.01415			2.8986	0.0147
		2.88444	0.0195			2.91122	0.0148
		2.89686	0.01757			2.92384	0.01534
		2.90928	0.01911			2.93645	0.01498
		2.9217	0.01745			2.94907	0.015
		2.93412	0.02131			2.96168	0.00796
		2.94655	0.02344			2.9743	0.01347
		2.95897	0.01894			2.98691	0.01625
		2.97139	0.01008			2.99953	0.0184
		2.98381	0.01583			3.01215	0.01891
		2.99623	0.01624
		3.00865	0.01335

## Sheet: Fig3b raw
1	N	C	2	N	C	3	N	C	4	N	C	5	N	C	6	N	C	7	N	C	8	N	C	9	N	C	10	N	C	11	N	C	12	N	C	13	N	C	14	N	C	15	N	C	16	N	C	17	N
	270.25	839		796.333	834.5		796.333	834.5		71.571	260.905		377.571	1234.24		100.083	1599.58		253.083	40.417		143.091	232.727		475.75	1040		92.857	247.667		365	569.083		249.889	0		3620.5	8977		110.917	272.75		524.778	157.111		418	581.083		28.917
	175.25	1272.38		553.333	852.917		553.333	852.917		143.333	72.048		383.571	1425.52		562.25	1226.58		409.917	148.5		0	142.833		474.625	733.625		119.333	176.81		121.25	383		135.333	0		4032.83	7522.5		369.083	238.583		447.444	215.333		438.667	603.5		140.833
	690	939.625		223.167	774.917		223.167	774.917		0	0		380.952	1203.48		373.125	823.812		351.167	306.083		269.333	417.083		636.125	1105.5		205.905	139.381		80.75	449.583		125	0		2295.78	10639.2		389.333	102.5		463.889	70.222		302.083	880.417		260.5
	243.5	984.625		351.083	874.417		351.083	874.417		79.952	67.667		449.476	1322		650.5	1342.92		303	485.083		1010.33	611.625		608.625	861		167.286	447.81		395.25	294.25		0	222.556		2244	10350.3		14.083	581.25		238.667	590.111		769.167	1441.17		43.083
	527.083	475.75		362.75	751		362.75	751		15.238	361.667		342.238	1525.24		446.583	694.083		179.083	103.833		105.333	370.889		512.625	1658.62		126.095	355.762		148.583	442.5		201.111	0		3005.22	9988.11		398.417	501.417		37.444	202.556		96.333	857.083		281
	318.083	1244		381.75	496.5		381.75	496.5		37.952	39.81		500.095	1258.33		437.5	756.083		424.222	822		427.556	694.444		816.5	851.5		245.857	882.571		291.417	493.083		0	190		2066.44	9793.22		451.26	483.56		47.333	734.667		543.5	956.5		577.5
	603.75	911.75		433.5	573.5		433.5	573.5		138.81	268.238		300.762	1115.48		489.917	925.417		58.889	477.778		421.222	1148.67		1233.88	832.625		373.476	705.048		544.333	763		570	1014.11		2437.56	11769.1		468.526	412		154.222	170.333		143	370.417		480
	419.25	1441.5		782.667	525.667		782.667	525.667		0	88.095		720.762	1765.86		440.75	1659.83		356.216	486.34		503.889	545.889		1177.5	847.222		309.381	1052.9		305.75	1708.42		246.111	1160		2335.78	9951.44		398.23	498.39		514.333	369.444		319.917	747.25		642.5
	459	1421.17		358.167	697.75		358.167	697.75		150.719	145.875		317.19	1665.43		596.125	1213.38		334.147	445.314		1139	1482.33		1134.11	995.778		527.905	676.667		802.25	502.833		422.444	907		3511	10542.4		574.23	507.36		0	1131		452.667	421.5		581.667
	488.667	1378.5		236.167	554.75		236.167	554.75		14.938	28.656		601.19	1265.05		712.667	2011.11		396.14	496.34		567.889	1109.89		579.222	1512.56		444.571	552.333		587.333	820.833		390.333	669.889		2994.11	12032.8		645.56	402.36		501.333	170.333		672.083	1200.5		536.417
	541.25	1161.25		293.75	709.167		293.75	709.167		45.906	0		506.857	1680.9		537.333	1362.5		498.34	579.35		840.667	1560		228.444	1015.11		355.524	716.19		693.25	782.333		376.111	1300		2201	11566.6		512.456	486.456		272.444	1187.56		659.417	778.25		389.667
	442.667	999.25		430.083	808.833		430.083	808.833		69.688	141.906		569.714	1791.33		683	2096.67		517.34	407.27		886.778	1896.56		662.625	1659.5		653.75	2153.08		785.333	1309.67		379.222	575.778		3404.89	10775.7		527.167	457		482.556	874.444		577.5	1019.75		345.75
	738.25	1340.92		536.333	384.5		536.333	384.5		130.125	210.875		574.476	1441.19		862.5	3355.67		142.147	403.66		646.333	1803		654.875	1180.38		796	1692		542.167	1221.33		958.444	1274.33		2949.33	10863		797.562	670.75		577.778	551.889		329.333	1230.17		424.25
	379.917	1739.67		1224.94	2792.25		1224.94	2792.25		170.375	655		712.857	1622.14		1097.42	3484		563.17	485.36		595.667	2576.22		728.25	1055.38		593.75	2173.33		241.583	2790		645.333	1321.44		1414	8406.78		730.375	1030.5		490.778	745.556		232.75	741.083		542.25
	469.417	1862.08		519.875	3423.38		519.875	3423.38		142.818	377.182		341.476	1917.62		835.667	4073.92		661.56	436.25		873.778	1886.78		963.625	1297		698.059	1706.47		626	3304		551.889	1207.44		2770.67	9878.11		598.625	1017.75		638.111	980		696.667	1567.92		434.667
	539.333	1741.17		1001.88	3673.12		1001.88	3673.12		119.952	335.19		517.714	1989.9		993.667	3881.25		864.14	425.36		277.444	2046.33		1101.38	1157.38		1105.25	1816.88		1292.83	2541.25		324.556	853.889		3953.89	10163.3		1218.71	2306.86		249.111	1177		229.833	1844.58		212.083
	695.333	1975.5		760.905	3566.86		760.905	3566.86		92.857	247.667		797.048	1631.57		1113.17	5016.92		165.889	505.222		918.667	1672		1244.38	1075.25		881.583	1321.75		843.833	3405.5		502.111	1626.89		2839.78	12207.3		1712.56	2536.36		145.444	616.778		255.083	1063.83		640.333
	330.25	2094.58		1138.64	5358.82		1138.64	5358.82		96.385	205.269		773.143	1811.86		1634	4925.33		962.667	1067.83		1138.25	2143.5		635	1940.88		1189.42	2617.58		1064.08	3670.67		666.222	786		1189.11	9898.22		1542.36	2451.36		222.222	212.778		383.917	1673.25		159
	867.583	1593.42		1445.42	4759.33		1445.42	4759.33		166.308	112.577		606.857	2188.91		1511.08	4257.75		958.5	1915.62		417	2790.12		186.417	1335.92		1686.25	3202		563.583	2902.33		825.556	1280.78		2805.78	12723.6		1547.36	2014.36		202.778	189.111		643.25	1723		561.333
	967.917	1771.92		1598.5	5079.75		1598.5	5079.75		316.875	772		780.333	2280.38		1382.33	5417.75		1250.38	1487.25		324.25	1994.38		431.917	1051.25		1449.58	4191.92		570.583	4162.75		193	1837.89		4141.67	10329.2		1468.38	2276.12		94	509.333		456.833	1385.25		243.833
	509.667	2221.67		1721.83	5485.67		1721.83	5485.67		331	743.125		628.762	2555.95		1654.5	4276.25		422.375	2064.12		9.75	1869.75		519.111	1972.44		1339.42	3705.67		353.167	4227.33		649.444	1673		3761.67	12947.7		1200.38	2355.62		458.778	862.333		512.75	1762.25		206.75
	802.583	2696.83		1548	5158.92		1548	5158.92		430.25	1544.5		977.571	2313.62		1334.08	7064		1272.88	2063.5		386.75	2135.12		874.111	1107.67		1746.58	3206.08		1465.42	2896.83		805.667	1806.22		3810.44	12530.1		1314.67	2281		448.111	559.778		344.5	1727.25		92.917
	871.333	2277.58		1548.56	5536.21		354.667	547.444		653.583	1233.83		614.095	2363.29		1175.22	10919.3		868	2206.62		795.875	1520.88		1012.33	1432.56		1780.42	3332.67		988	4580.83		384.889	1940.67		3828	12885.8		1347.19	1928.19		652.889	1552.89		649.75	1778.92		308.333
	1185.83	2673.75		1635.56	5631.36		173.889	379.333		309.381	1052.9		299.143	2558.52		1605.11	9636.67		1155.75	2223.38		1168.38	1458.88		958.222	2218.89		1067.75	3551.25		786	3047.83		838.556	1885.33		3229.44	18419.7		1549.06	2887		338.556	1844.78		696.917	2045.08		503.5
	1371.83	2731.08		1725.36	5863.63		44.111	757.333		923.833	1184.17		830.571	1787.67		1494.33	10312.4		1435.75	2635.25		742.375	1929		858.75	1360.92		1169.42	3278		894.583	4792.33		1066.89	2079.89		2219.56	19260.8		731.938	3225		742.222	1322.89		179.083	2057		924.75
	1471.75	3869.5		1866.36	5423.36		837.444	376.444		762.25	823.583		567.667	1896.57		1464.62	11500.1		1563.47	2451.36		1208.75	1831.88		1105.25	1770.88		1834.83	3292.92		608.667	5301.5		738.556	2279.89		2873.44	20873.9		1422	3931.06		288.444	1725.67		1328.44	3455.12		485.167
	1469.33	3461.67		1963.35	5963.32		906.833	437.167		373.3	752		379.375	4091.58		1745.12	10394.5		1663.26	2875.36		338.25	2394.5		564.625	2305.88		1712.92	3073.58		875.727	4951.82		831.444	1259		2857	21476.4		1774.12	4027.75		480.222	2133.33		871.75	3753.62		366.583
	696	3330.42		2014.36	6852.32		379.667	606		653.75	2153.08		395.54	3256.36		1863.54	11233.4		1643.47	2635.24		560.125	2163.12		989.75	2015.25		1385.92	2661.17		1812.88	5942.75		1421.22	2120.67		1357.33	18744.1		1241	1789.06		1180.56	850.111		1103.67	5661		315.5
	1107.33	3710.5		1936.36	6653.21		386	1031		1061.33	2480.11		568.36	3325.36		1856.37	12696.7		1240.14	2553.58		689	2508.38		615	1742.75		1185.19	2098		935.091	5273.91		439.889	9385.22		4711.78	20599.4		1239.25	2695.88		363.222	1448.22		1117	7349.89		612.167
	1053	4268.08		1254.36	5423.32		262.833	1066.33		419.778	1783.33		875.145	3965.65		2014.85	12365.5		894.625	2922.5		525.5	3215.25		463	3057.5		720.875	2678.25		1852	4427.83		1106.22	7848.44		1823.22	24921		720.167	3295.5		900.333	1414.33		827.333	4040.89		682.583
	1373.5	4676.67		1321.56	6853.21		510.889	830.333		682.56	1865.56		695.35	4125.36		1536.64	10365.7		1633.25	2563.5		386.875	2735.38		864.875	1840.12		820.688	2651.62		730.25	4642.38		678.444	9392		4653.11	35024.1		849.5	2126.17		966.111	1029.89		414.111	5414.78		475.75
	1173	5143.42		1683.96	6635.14		525.556	1017.78		654.39	1956.32		425.36	4235.63		1436.4	9963		821.875	3206		385.24	2845.17		683.833	3452.33		1199.44	3980.62		139.333	4588.11		987.24	8629.33		2383.11	33178.2		852.375	4149.88		1182.11	1081.11		1027.21	4259.11		883.25
	1600.75	5242.08		1965.32	7012.32		686.778	915.889		675.256	2001.36		623.54	4357.89		1869.36	10356.6		1372.88	2978.38		397.17	2963.17		683.14	3644.56		1565.5	5137.33		1320.88	5226.38		1128.78	8064		3373.17	29872.3		870.062	3703.62		679.778	1807.33		1001.67	5268.44		802.667
	1874.25	5786.08		2103.64	7325.56		362.667	1176.33		968.36	2453.35		621.57	4412.36		1999.63	12365.4		861.25	3596.75		1100.4	3017.47		699.74	3745.36		1111.75	4643.5		957.625	4874.38		1157.22	6397.78		2695.5	22829.7		1091.31	3272.81		843.111	1213.89		1393.38	6394.38		1178.08
	985.417	6148.42		2136.25	7632.36		178.222	2548.44		631.35	2986.36		654.321	4536.98		2017.56	12365.6		1502.33	4322.89		1443.34	3341.17		712.24	3861.17		1981.5	2924.67		1564.25	5015		1347.89	6591.56		2793.67	22677.7		1129.25	3162.35		807.556	2475.44		1354.12	6259.5		1407.42
	1906.33	5458.25		2236.35	7869.36		201.778	1327.89		547.36	3321.65		698.36	4258.4		1963.36	13328.6		1204.66	3124.91		1489.17	3045.14		657.34	3974.57		1811.42	3292.83		1286.75	4278.88		1349.67	8524.44		2874.36	26918		1877.5	3770.33		956.889	1573.56		1411.38	6869.12		1371.17
	1339.58	6542.75		2312.36	8125.65		63	1025.67		863.65	3012.34		712.36	3399.68		1456.36	14235.4		1292.16	3422.06		1558.32	2781.36		963.35	3945.47		2021.12	4563.36		1243.42	5659.33		1365.75	8898.56		2907.83	19634.2		1680.44	2668.75		224.444	1569.22		1444.25	5033.25		1320.17
	1753.64	4517.5		1653.32	8325.36		962.889	3909		896.36	3125.32		745.36	4467.57		1325.69	15332.2		1666	4066.88		1593.17	3645.37		949.56	4001.74		2010.26	4863.25		1794	5058.25		1401.22	8773.89		2936.15	28765.5		1561.92	2241.38		523.556	1339.67		1147.11	6585.67		1511.92
	2015.42	5675.08		1963.14	8214.32		935.889	4081.67		965.36	3069.36		882.325	4632.96		1836.36	16325.5		1690.88	4176.25		1693.17	3542.17		1064.55	4126.47		2125.32	5512.36		1181.88	5752.38		1419.56	4255.11		3299.34	27454.4		1529.81	4240.5		942.889	1184.89		1493	6320.89		653.917
	2167	5392.25		2354.69	8832.6		932.778	4288.78		1024.32	2936.53		912.36	4758.69		1996.35	14235.4		1734.27	4386.45		1781.41	3781.27		1185.36	4217.17		2023.54	5423.35		1648.17	6668.17		1469.78	10542.9		3815.23	34025.1		1445.7	4023.31		1111.89	1730.89		1142.11	5454.22		1696.17
	2196.34	6683.08		2315.34	9632.32		1423.89	4039.33		1061.1	3125.36		996.35	4993.65		2000.36	15698.6		1804.24	4653.5		1799.32	3781.95		1154.35	4112.54		2129.57	5321.35		1745.5	5763.62		1645.89	9875.36		4098	33145.2		1792.17	3277		1206.62	3902.5		985.556	5635.33		1858.75
[truncated: 10 more columns]

## Sheet: Fig3b summary
time	NT				CT
	mean	95% upper limit	95% lower limit		mean	95% upper limit	95% lower limit
1.4	0.213074	0.304321	0.121828		0.09138	0.128561	0.0541991
2.8	0.211081	0.303522	0.118639		0.0903323	0.127066	0.0535982
4.2	0.196929	0.265203	0.128655		0.096208	0.138277	0.0541395
5.6	0.222559	0.307387	0.137731		0.115408	0.154097	0.07672
7	0.174479	0.244369	0.104588		0.107395	0.156407	0.0583829
8.4	0.229716	0.305659	0.153773		0.125084	0.164336	0.0858317
9.8	0.279914	0.378741	0.181086		0.128063	0.168766	0.0873596
11.2	0.298546	0.403129	0.193963		0.147663	0.189223	0.106103
12.6	0.331385	0.435514	0.227255		0.161011	0.210981	0.11104
14	0.322484	0.395712	0.249255		0.152937	0.199461	0.106412
15.4	0.264906	0.328535	0.201277		0.157642	0.209118	0.106166
16.8	0.335554	0.40896	0.262149		0.198183	0.25764	0.138727
18.2	0.364788	0.438013	0.291563		0.181891	0.232847	0.130934
19.6	0.372499	0.455624	0.289373		0.259383	0.332036	0.18673
21	0.384883	0.457692	0.312073		0.272326	0.345858	0.198793
22.4	0.432012	0.546546	0.317479		0.303927	0.378531	0.229323
23.8	0.43132	0.549871	0.312769		0.300957	0.38058	0.221334
25.2	0.462812	0.573928	0.351695		0.351665	0.461458	0.241872
26.6	0.464619	0.573767	0.35547		0.365394	0.466107	0.264682
28	0.485195	0.61009	0.360299		0.404016	0.503646	0.304387
29.4	0.483992	0.610266	0.357719		0.436183	0.536699	0.335668
30.8	0.612033	0.732896	0.491171		0.429711	0.515031	0.344391
32.2	0.592804	0.70392	0.481688		0.416175	0.507464	0.324886
33.6	0.553457	0.65566	0.451254		0.450824	0.530668	0.370979
35	0.578038	0.685922	0.470153		0.441488	0.540981	0.341996
36.4	0.623001	0.719405	0.526597		0.489577	0.594427	0.384726
37.8	0.585793	0.693159	0.478427		0.508486	0.627058	0.389913
39.2	0.644574	0.77005	0.519097		0.537653	0.636963	0.438342
40.6	0.614604	0.728128	0.50108		0.597207	0.70144	0.492974
42	0.542296	0.650228	0.434365		0.608728	0.695593	0.521864
43.4	0.550506	0.670927	0.430084		0.602278	0.707704	0.496853
44.8	0.517572	0.621697	0.413448		0.653357	0.757614	0.5491
46.2	0.639649	0.71778	0.561518		0.714536	0.798309	0.630763
47.6	0.679909	0.769775	0.590043		0.724473	0.810223	0.638723
49	0.698229	0.805051	0.591407		0.764124	0.848594	0.679654
50.4	0.766186	0.867141	0.665232		0.775274	0.861854	0.688693
51.8	0.682745	0.810655	0.554834		0.698352	0.80191	0.594794
53.2	0.728332	0.822195	0.63447		0.783137	0.878544	0.68773
54.6	0.768434	0.869692	0.667176		0.8281	0.923885	0.732314
56	0.851971	0.946342	0.757601		0.868613	0.951236	0.78599

## Sheet: Fig3b plotted
Time	NT Intensity																				CT Intensity
1.4	0.123046	0.33819	0.462491	0.067435	0.378954	0.049606	0.140271	0.079525	0.38232	0.043604	0.197084	0.151826	0.768394	0.059077	0.434914	0.279973	0.015557	0.023826	0.095565	0.169828	0.125541	0.086635	0.152124	0.078547	0.247161	0.097981	0.009214	0.061536	0.246611	0.044929	0.095761	0	0.256309	0.06432	0.040259	0.07906	0.09258	0.036796	0.012235	0
2.8	0.079792	0.234992	0.321363	0.13505	0.384976	0.278678	0.227196	0	0.381416	0.056036	0.06547	0.082225	0.855905	0.196582	0.370823	0.293816	0.075768	0.062935	0.046608	0.071983	0.190387	0.088547	0.155481	0.02169	0.285467	0.075133	0.033854	0.037767	0.173961	0.032075	0.064448	0	0.214781	0.056263	0.055178	0.08211	0.141858	0	0.014263	0.083382
4.2	0.314159	0.094776	0.12961	0	0.382348	0.184939	0.194634	0.149686	0.5112	0.096689	0.043602	0.075947	0.487242	0.207368	0.384452	0.202333	0.140148	0.041508	0.121002	0.17694	0.140598	0.08045	0.141262	0	0.241001	0.050462	0.069779	0.110283	0.262143	0.025285	0.075652	0	0.303769	0.024172	0.017994	0.119786	0.166096	0.00452	0.030864	0.060044
5.6	0.110866	0.149099	0.203901	0.075332	0.451123	0.322419	0.167938	0.561508	0.489101	0.078554	0.213418	0	0.476253	0.007501	0.197797	0.515182	0.023178	0.09283	0.179202	0.135983	0.147331	0.090779	0.1594	0.020372	0.264736	0.082259	0.110587	0.161722	0.204165	0.081237	0.049514	0.02111	0.29552	0.137071	0.151214	0.19608	0.061515	0.029343	0.044215	0
7	0.239982	0.154054	0.210677	0.014357	0.343492	0.221348	0.099257	0.05854	0.411954	0.059211	0.080228	0.12219	0.637811	0.212206	0.031032	0.064523	0.151177	0.097775	0.180547	0.099209	0.071187	0.077967	0.136902	0.108882	0.305436	0.042515	0.023671	0.098068	0.393303	0.064539	0.07446	0	0.285178	0.118245	0.051904	0.116612	0.118306	0.009626	0.04334	0.007756
8.4	0.144824	0.162123	0.221711	0.035759	0.501927	0.216846	0.235125	0.237621	0.656153	0.115449	0.157353	0	0.43857	0.240352	0.039228	0.364032	0.310693	0.118229	0.24732	0.151006	0.186142	0.051545	0.090509	0.011985	0.251987	0.046313	0.187395	0.183621	0.201913	0.160108	0.082972	0.018022	0.279614	0.114034	0.188255	0.130138	0.207177	0.034753	0.071629	0.003564
9.8	0.274889	0.184101	0.251767	0.130788	0.301864	0.242826	0.032639	0.234101	0.991562	0.175376	0.293916	0.346317	0.517333	0.249548	0.127813	0.09578	0.258238	0.114208	0.564295	0.210912	0.136427	0.059539	0.104545	0.080754	0.223379	0.056685	0.108921	0.303723	0.197437	0.127903	0.128392	0.096189	0.336029	0.097158	0.043647	0.050398	0.142661	0.021052	0.212222	0.034191
11.2	0.190886	0.332386	0.454555	0	0.723402	0.218457	0.197433	0.280044	0.946258	0.145279	0.165092	0.149531	0.495732	0.212107	0.426258	0.214278	0.345662	0.075048	0.18536	0.213147	0.215694	0.054573	0.095826	0.026521	0.35362	0.101671	0.110873	0.144341	0.200898	0.191008	0.287479	0.110027	0.284131	0.117531	0.094669	0.101668	0.205311	0.034885	0.064112	0.158426
12.6	0.208984	0.152108	0.208015	0.142009	0.318352	0.295468	0.185201	0.633017	0.91139	0.247893	0.43318	0.256666	0.745154	0.305848	0	0.303193	0.312934	0.166055	0.558187	0.244037	0.212651	0.072438	0.127195	0.043916	0.333509	0.074324	0.10152	0.391949	0.236125	0.122755	0.084613	0.08603	0.301005	0.119646	0.289814	0.057348	0.176372	0.052236	0.262467	0.074298
14	0.222492	0.100296	0.13716	0.014075	0.603392	0.353232	0.219561	0.315613	0.465472	0.208761	0.317134	0.237156	0.635452	0.34384	0.415484	0.450156	0.28859	0.304057	0.357045	0.460704	0.206267	0.057593	0.101127	0.008627	0.253331	0.123188	0.113153	0.29347	0.358666	0.100199	0.138123	0.063539	0.343557	0.094885	0.043647	0.163336	0.137086	0.054807	0.191277	0.212857
15.4	0.246433	0.124751	0.170603	0.043253	0.508714	0.266328	0.276205	0.467214	0.183581	0.166946	0.374325	0.228515	0.467127	0.272946	0.22579	0.441672	0.209639	0.11743	0.402271	0.104382	0.17376	0.073624	0.129276	0	0.336608	0.083458	0.132077	0.412486	0.240709	0.129924	0.131645	0.123306	0.330246	0.114717	0.304306	0.105886	0.088091	0.029667	0.137826	0.07523
16.8	0.201548	0.18265	0.249782	0.065661	0.571801	0.338528	0.286736	0.492841	0.532496	0.306987	0.424046	0.230406	0.722634	0.280781	0.399922	0.386805	0.186012	0.193414	0.362063	0.295977	0.149519	0.083971	0.147445	0.042722	0.358722	0.128429	0.092847	0.501476	0.39351	0.390592	0.220381	0.054613	0.307664	0.10777	0.224073	0.138744	0.186365	0.133797	0.12504	0.175987
18.2	0.336127	0.227772	0.31149	0.122605	0.576581	0.427497	0.078785	0.35921	0.526268	0.373784	0.292747	0.582326	0.625949	0.4248	0.478838	0.220585	0.228245	0.30701	0.247577	0.547557	0.200643	0.039918	0.070092	0.063485	0.288605	0.205547	0.092024	0.476738	0.279897	0.306947	0.205516	0.120871	0.310158	0.158177	0.141419	0.167372	0.165718	0.067191	0.085272	0.192221
19.6	0.172977	0.520212	0.711415	0.160529	0.715468	0.543933	0.312137	0.331051	0.585234	0.278812	0.130444	0.392088	0.300099	0.389015	0.406736	0.155894	0.291728	0.250069	0.534891	0.267241	0.260309	0.289883	0.509008	0.197191	0.324841	0.213408	0.11065	0.681189	0.250257	0.394265	0.46948	0.12534	0.240028	0.243014	0.191046	0.100829	0.097777	0.071023	0.267455	0.15067
21	0.213727	0.220783	0.301931	0.134565	0.342727	0.414197	0.36667	0.485616	0.774385	0.327793	0.338013	0.335314	0.58803	0.318842	0.52884	0.466622	0.233849	0.266602	0.606816	0.432328	0.278626	0.355405	0.624058	0.113553	0.384011	0.249543	0.099454	0.49889	0.307552	0.309572	0.555972	0.114527	0.282037	0.240007	0.251121	0.213325	0.084902	0.054905	0.30622	0.122837
22.4	0.24556	0.425481	0.581865	0.11302	0.519611	0.492509	0.47895	0.154194	0.885083	0.519001	0.698074	0.197192	0.83915	0.649115	0.206453	0.15394	0.1141	0.19048	0.594356	0.582112	0.260533	0.381333	0.669586	0.100911	0.398487	0.237741	0.096971	0.541079	0.274444	0.3296	0.427622	0.080992	0.290181	0.544006	0.301602	0.250967	0.268574	0.171581	0.347772	0.104553
23.8	0.316587	0.323144	0.441916	0.087491	0.799968	0.551739	0.091944	0.510563	1	0.413972	0.455633	0.30507	0.602698	0.912149	0.120538	0.170853	0.344497	0.313903	0.52545	0.33829	0.295597	0.370301	0.650214	0.074561	0.326729	0.307305	0.115178	0.4421	0.25497	0.239779	0.573051	0.154311	0.348541	0.598128	0.158047	0.144741	0.108715	0.160327	0.445001	0.251543
25.2	0.150364	0.483561	0.661293	0.090815	0.775975	0.809889	0.533558	0.6326	0.510296	0.558524	0.574559	0.404779	0.25237	0.821497	0.184168	0.257145	0.085541	0.376798	0.718009	0.374497	0.313416	0.556337	0.976876	0.061797	0.362832	0.301696	0.243439	0.566771	0.460232	0.474857	0.617671	0.074553	0.282612	0.578083	0.054524	0.227656	0.058303	0.16384	0.40026	0.257552
26.6	0.395013	0.613846	0.839464	0.156697	0.60908	0.748966	0.531249	0.231754	0.149808	0.791827	0.30431	0.501587	0.595482	0.82416	0.168054	0.430844	0.301995	0.302062	0.598258	0.197917	0.238425	0.4941	0.867594	0.033892	0.438338	0.260803	0.436714	0.737748	0.31678	0.580876	0.488382	0.121483	0.36328	0.475029	0.048459	0.234425	0.21339	0.182916	0.473147	0.302108
28	0.440695	0.678858	0.928371	0.298563	0.783192	0.685151	0.69302	0.180207	0.347096	0.680693	0.30809	0.117262	0.879003	0.782091	0.077903	0.305983	0.131181	0.561053	0.485326	0.340158	0.265135	0.527365	0.926004	0.232415	0.456656	0.331858	0.339056	0.52734	0.249279	0.760458	0.700475	0.174325	0.294917	0.536759	0.130515	0.188472	0.21476	0.507923	0.402836	0.313777
29.4	0.232053	0.731236	1	0.311872	0.631065	0.82005	0.234101	0.005419	0.417166	0.628961	0.190695	0.394586	0.798354	0.639348	0.380216	0.343436	0.111231	0.781243	0.645624	0.38319	0.332431	0.569506	1	0.223722	0.51184	0.261937	0.470568	0.494388	0.467717	0.672247	0.711343	0.158685	0.369679	0.555506	0.220969	0.239766	0.138929	0.482658	0.562658	0.27912
30.8	0.365418	0.657411	0.899042	0.405386	0.981152	0.661236	0.705491	0.214942	0.70245	0.820158	0.791262	0.489503	0.808706	0.700222	0.371376	0.230743	0.049989	0.830861	0.718251	0.837069	0.403531	0.535584	0.940436	0.46498	0.463312	0.432697	0.470426	0.564557	0.262656	0.581617	0.487457	0.171321	0.357757	0.537908	0.143441	0.235004	0.227611	0.493226	0.538877	0.281821
32.2	0.39672	0.657649	0.205982	0.615813	0.616345	0.582497	0.481089	0.44232	0.813527	0.836045	0.533477	0.233849	0.812432	0.717546	0.541087	0.435198	0.165882	0.929844	0.890645	0.948132	0.340798	0.574754	0.099795	0.371452	0.473258	0.668851	0.503055	0.40214	0.339696	0.604581	0.770827	0.184074	0.367912	0.454709	0.397922	0.242033	0.111384	0.514543	0.728949	0.172773
33.6	0.539913	0.694597	0.100991	0.291502	0.300239	0.79557	0.640574	0.649343	0.770043	0.501392	0.424406	0.509485	0.685398	0.825066	0.280581	0.46679	0.270881	0.834738	0.731521	0.756106	0.400077	0.584632	0.06915	0.316983	0.512355	0.590283	0.506873	0.385747	0.526156	0.644234	0.512866	0.178825	0.525914	0.680816	0.472717	0.278247	0.213602	0.548601	0.690522	0.377874
35	0.6246	0.732733	0.025619	0.870446	0.833614	0.740663	0.795764	0.412586	0.690105	0.549133	0.483036	0.648214	0.471065	0.389847	0.615122	0.119948	0.497512	0.878596	0.738901	0.443247	0.408656	0.608745	0.138057	0.3565	0.357988	0.631677	0.600771	0.510054	0.322709	0.594664	0.806417	0.197279	0.549929	0.760524	0.338985	0.279868	0.053483	0.581021	0.584374	0.148061
36.4	0.670092	0.792614	0.486368	0.718201	0.569747	0.725939	0.866553	0.671782	0.888197	0.861598	0.328654	0.448728	0.609843	0.75739	0.23905	0.889778	0.261018	0.518431	0.728375	0.427658	0.578999	0.563038	0.068623	0.247944	0.379797	0.704427	0.558848	0.484373	0.41992	0.59737	0.892095	0.216249	0.595986	0.927028	0.442195	0.470092	0.139945	0.558361	0.639827	0.306417
37.8	0.668992	0.833804	0.526667	0.351727	0.380765	0.864968	0.921862	0.187988	0.453742	0.804349	0.472855	0.505164	0.606353	0.94494	0.397988	0.583891	0.19722	0.817796	0.71533	0.479454	0.517975	0.619095	0.079693	0.226394	0.819357	0.636703	0.65551	0.633139	0.546783	0.55758	0.833254	0.119417	0.61319	0.949829	0.546658	0.510705	0.079422	0.407182	0.644962	0.172866
39.2	0.316891	0.855467	0.220502	0.615971	0.396989	0.92366	0.910893	0.311298	0.795379	0.650797	0.978874	0.863498	0.288072	0.660985	0.978395	0.739228	0.169738	0.81007	0.807854	0.596911	0.498335	0.711388	0.11047	0.648197	0.6521	0.688086	0.600768	0.57196	0.477868	0.482764	1	0.201147	0.535177	0.421899	0.217838	0.770216	0.307316	0.563788	0.707011	0.586724
40.6	0.504172	0.822342	0.22418	1	0.570442	0.920104	0.687348	0.382922	0.494224	0.556539	0.504909	0.267265	1	0.660053	0.301023	0.748158	0.329343	0.921499	0.711349	0.686207	0.555208	0.690717	0.187944	0.74665	0.665918	0.77772	0.582152	0.663249	0.413251	0.380599	0.887453	0.890195	0.58815	0.635745	0.371101	1	0.277173	0.588711	0.766395	0.275812
42	0.479434	0.532707	0.152647	0.39552	0.878351	0.998657	0.495846	0.292055	0.372074	0.338507	1	0.672112	0.38695	0.383578	0.746158	0.554141	0.367227	0.49129	0.675191	0.633477	0.63864	0.563034	0.194385	0.536882	0.794139	0.757433	0.666256	0.850157	0.725012	0.485863	0.745081	0.74443	0.711538	0.777149	0.362417	0.549789	0.227162	0.501064	0.778583	0.565553
43.4	0.625359	0.561246	0.296712	0.643116	0.697897	0.761635	0.905229	0.215012	0.695028	0.385377	0.394303	0.412205	0.987549	0.452463	0.800672	0.277368	0.255952	0.854602	0.723519	0.06487	0.699777	0.727999	0.151364	0.561637	0.826121	0.634938	0.584413	0.723271	0.436341	0.481033	0.781183	0.890837	1	0.501395	0.263905	0.736716	0.201318	0.563606	0.788457	0.491254
44.8	0.53407	0.715151	0.305231	0.616574	0.426918	0.711947	0.455524	0.214103	0.549539	0.56323	0.075234	0.599822	0.505777	0.453995	0.979684	0.688017	0.475185	0.668999	0.724405	0.088039	0.769617	0.688841	0.185534	0.58896	0.848203	0.610272	0.730887	0.752302	0.818637	0.722127	0.772052	0.818498	0.947296	0.978629	0.27703	0.57948	0.36439	0.476447	0.801048	0.336893
46.2	0.728826	0.834641	0.398864	0.636234	0.625824	0.926545	0.760916	0.220733	0.548982	0.735125	0.713215	0.685817	0.715901	0.463415	0.563371	0.670909	0.431832	0.671612	0.839052	0.621174	0.784381	0.727999	0.16696	0.60252	0.872686	0.634379	0.678994	0.783503	0.864219	0.931966	0.879454	0.764876	0.852908	0.873393	0.463122	0.716806	0.629822	0.541833	0.813486	0.707412
47.6	0.853351	0.893383	0.210628	0.9124	0.623847	0.991113	0.477348	0.611564	0.562322	0.522054	0.517076	0.703098	0.572077	0.581258	0.698735	0.933272	0.633804	0.860137	0.807879	0.63283	0.865781	0.760519	0.214438	0.738594	0.883594	0.757426	0.819968	0.797861	0.888122	0.84238	0.820222	0.606833	0.651827	0.771799	0.311054	0.869996	0.538518	0.716593	0.828504	0.805427
49	0.448663	0.907232	0.103507	0.594865	0.656718	1	0.832668	0.802159	0.572368	0.93047	0.844627	0.818943	0.592911	0.601465	0.669268	0.906983	0.757185	0.869802	0.788005	0.266739	0.919997	0.79237	0.464564	0.899059	0.90855	0.757438	0.98551	0.883452	0.915584	0.530565	0.843885	0.625213	0.647487	0.745749	0.634323	0.851646	0.718551	1	0.838194	0.320345
50.4	0.867959	0.949743	0.117188	0.515729	0.700918	0.973136	0.667681	0.827629	0.528249	0.850602	0.694789	0.820023	0.610037	1	0.793029	0.945328	0.737682	1	0.724004	1	0.816726	0.816975	0.242065	1	0.852762	0.816425	0.7124	0.805177	0.942473	0.597354	0.720016	0.808549	0.768556	0.889125	0.403217	0.934589	0.747561	0.769421	0.862083	1
51.8	0.609916	0.982023	0.036589	0.813741	0.71497	0.721842	0.716177	0.866061	0.774164	0.949074	0.671391	0.829794	0.617141	0.89504	0.18601	0.967348	0.710245	0.796708	0.713522	0.083136	0.979002	0.843582	0.186972	0.906881	0.680801	0.87197	0.780144	0.73543	0.935573	0.827841	0.615764	0.844034	0.56059	0.629348	0.402107	0.684806	0.590017	0.791485	0.87431	0.226389
53.2	0.798437	0.702139	0.559223	0.844561	0.748091	0.657076	0.92338	0.885429	0.763082	0.943975	0.968683	0.851347	0.623151	0.831913	0.433901	0.768326	0.813405	0.643403	0.71359	0.093535	0.67596	0.864315	0.712584	0.940894	0.89465	0.939158	0.927145	0.963886	0.948916	0.882245	0.851163	0.832209	0.821307	0.528564	0.343284	0.896023	0.693582	0.862494	0.861708	0.222651
54.6	0.917625	0.833715	0.543542	0.909573	0.885557	0.910189	0.937167	0.941005	0.85549	0.998004	0.638161	0.862486	0.700232	0.814813	0.781427	1	0.351805	0.575111	0.728343	0.184429	0.849171	0.852787	0.74406	0.924047	0.92777	1	0.95208	0.936599	0.978493	1	0.799693	0.4036	0.78387	1	0.303623	0.859998	1	0.790841	0.972662	0.482701
56	0.986641	1	0.541735	0.965126	0.915702	0.989487	0.961219	0.990046	0.952575	0.950211	0.889939	0.892999	0.809722	0.770013	0.921487	0.764977	0.912531	0.845334	0.850159	0.129526	0.806851	0.916975	0.781815	0.884058	0.952948	0.87197	1	0.99982	1	0.983852	0.953795	1	0.971477	0.948782	0.443533	0.742082	0.951761	0.798219	0.987496	0.376825
57.4	1	0.983289	0.826961	0.99978	1	0.991475	1	1	0.927658	1	0.942495	1	0.869735	0.95455	1	0.660118	1	0.890462	1	0.113901	1	1	0.736343	0.940906	1	0.961597	0.992488	1	0.97519	0.965349	0.801586	0.936684	0.946355	0.772786	1	0.766724	0.988519	0.860294	1	0.341435

## Sheet: Fig3c
Group Values		cell	N+A	A+C	N+N	N+C	C+C
		1	0	0	2	7	10
		2	2	2	3	9	7
		3	0	1	1	8	7
		4	0	2	0	5	4
		5	0	0	0	6	10
		6	0	1	0	15	11
		7	0	0	1	6	5
		8	0	0	0	4	4
		9	0	0	0	3	3
		10	0	0	1	5	6
		11	0	2	2	4	3
		12	2	1	3	8	3
		13	2	0	3	8	6

## Sheet: Fig3e
NC Conversion Normalised Values	Time(s)	NT	CT		Ratio		Raw Intensity Values		NT	CT
	0	0.515348	0.253503		2.03291				2495.95	2963.43
	5.2	0.436893	0.276087		1.58245				2115.97	3227.43
	10.4	0.51916	0.303092		1.71288				2514.41	3543.12
	15.6	0.498377	0.287868		1.73127				2413.75	3365.16
	20.8	0.318729	0.393202		0.810599				1543.68	4596.5
	26	0.332806	0.356516		0.933494				1611.85	4167.65
	31.2	0.389301	0.26777		1.45386				1885.47	3130.21
	36.4	0.507106	0.268439		1.88909				2456.03	3138.03
	41.6	0.482129	0.312406		1.54328				2335.06	3652
	46.8	0.374702	0.305821		1.22523				1814.77	3575.03
	52	0.472121	0.350015		1.34886				2286.59	4091.65
	57.2	0.346928	0.24594		1.41062				1680.25	2875.02
	62.4	0.401404	0.256213		1.56668				1944.09	2995.11
	67.6	0.393995	0.244472		1.61161				1908.2	2857.86
	72.8	0.444661	0.25627		1.73513				2153.59	2995.77
	78	0.36796	0.241222		1.5254				1782.11	2819.86
	83.2	0.355896	0.234742		1.51612				1723.68	2744.11
	88.4	0.447476	0.218378		2.04909				2167.23	2552.82
	93.6	0.367064	0.223613		1.64151				1777.77	2614.02
	98.8	0.380372	0.248133		1.53293				1842.23	2900.66
	104	0.393455	0.332493		1.18335				1905.59	3886.82
	109.2	0.357247	0.262808		1.35935				1730.23	3072.2
	114.4	0.371569	0.264748		1.40348				1799.59	3094.89
	119.6	0.439161	0.251849		1.74375				2126.95	2944.09
	124.8	0.331794	0.22643		1.46533				1606.95	2646.95
	130	0.463098	0.257786		1.79644				2242.89	3013.5
	135.2	0.563123	0.400538		1.40592				2727.33	4682.26
	140.4	0.541836	0.38206		1.4182				2624.24	4466.26
	145.6	0.691056	0.402764		1.71579				3346.94	4708.27
	150.8	0.665073	0.431827		1.54014				3221.1	5048.02
	156	0.8569	0.451129		1.89945				4150.16	5273.67
	161.2	0.655454	0.457069		1.43404				3174.51	5343.1
	166.4	0.577079	0.387945		1.48753				2794.92	4535.05
	171.6	0.749281	0.522325		1.43451				3628.93	6105.94
	176.8	0.888144	0.583572		1.52191				4301.48	6821.91
	182	0.749065	0.520073		1.44031				3627.89	6079.61
	187.2	0.775929	0.598025		1.29749				3758	6990.87
	192.4	0.682738	0.492759		1.38554				3306.65	5760.32
	197.6	0.679214	0.498066		1.3637				3289.59	5822.35
	202.8	0.625095	0.491847		1.27092				3027.48	5749.65
	208	0.645064	0.428017		1.5071				3124.19	5003.49
	213.2	0.594045	0.447891		1.32632				2877.09	5235.81
	218.4	0.681056	0.502089		1.35645				3298.51	5869.38
	223.6	0.569773	0.453298		1.25695				2759.54	5299.02
	228.8	0.500431	0.418187		1.19667				2423.7	4888.57
	234	0.58962	0.434874		1.35584				2855.66	5083.64
	239.2	0.600825	0.384058		1.56441				2909.93	4489.61
	244.4	0.66381	0.474982		1.39755				3214.98	5552.51
	249.6	0.774312	0.433829		1.78483				3750.17	5071.43
	254.8	0.790822	0.466291		1.69598				3830.13	5450.91
	260	0.71068	0.57482		1.23635				3441.98	6719.6
	265.2	0.750626	0.471157		1.59316				3635.45	5507.79
	270.4	0.70046	0.51914		1.34927				3392.48	6068.71
	275.6	0.640439	0.495843		1.29162				3101.79	5796.37
	280.8	0.563501	0.554609		1.01603				2729.16	6483.34
	286	0.766349	0.538124		1.42411				3711.6	6290.63
	291.2	0.651676	0.623288		1.04554				3156.21	7286.19
	296.4	0.72844	0.557737		1.30606				3528	6519.9
	301.6	0.783294	0.638177		1.22739				3793.67	7460.23
	306.8	0.879587	0.704885		1.24784				4260.04	8240.05
	312	0.719754	0.634735		1.13394				3485.93	7420
	317.2	0.812553	0.723677		1.12281				3935.38	8459.73
	322.4	0.787982	0.680354		1.1582				3816.38	7953.28
	327.6	0.724822	0.699539		1.03614				3510.47	8177.56
	332.8	0.841845	0.732112		1.14989				4077.25	8558.33
	338	0.906432	0.788082		1.15017				4390.05	9212.62
	343.2	0.967537	0.838494		1.1539				4686	9801.93
	348.4	0.943181	0.750179		1.25727				4568.04	8769.54
	353.6	0.799774	0.865474		0.924087				3873.48	10117.3
	358.8	1	0.984155		1.0161				4843.22	11504.7
	364	0.743504	0.740046		1.00467				3600.96	8651.09
	369.2	0.799349	0.835183		0.957094				3871.42	9763.22
	374.4	0.788725	0.690793		1.14177				3819.97	8075.31
	379.6	0.824391	0.758934		1.08625				3992.71	8871.88
	384.8	0.66303	0.827194		0.801541				3211.2	9669.83
	390	0.748717	0.573525		1.30547				3626.2	6704.46
	395.2	0.665563	0.622355		1.06943				3223.47	7275.28
	400.4	0.66564	0.604285		1.10153				3223.84	7064.05
	405.6	0.708647	0.656213		1.0799				3432.14	7671.08
	410.8	0.72809	0.613193		1.18738				3526.3	7168.18
	416	0.612277	0.617189		0.992042				2965.39	7214.89
	421.2	0.652055	0.616473		1.05772				3158.05	7206.52
	426.4	0.707768	0.721599		0.980833				3427.88	8435.44
	431.6	0.730471	0.66563		1.09741				3537.83	7781.17
	436.8	0.726172	0.662219		1.09657				3517.01	7741.3
	442	0.660158	0.621826		1.06164				3197.3	7269.1
	447.2	0.661395	0.59602		1.10969				3203.28	6967.43
	452.4	0.636465	0.636213		1.0004				3082.54	7437.28
	457.6	0.642348	0.656554		0.978364				3111.04	7675.06
	462.8	0.679639	0.65906		1.03123				3291.64	7704.36
	468	0.707263	0.61284		1.15407				3425.43	7164.05
	473.2	0.629743	0.650254		0.968457				3049.99	7601.43
	478.4	0.615458	0.6861		0.897037				2980.8	8020.46
	483.6	0.605939	0.593135		1.02159				2934.7	6933.7
	488.8	0.606249	0.727776		0.833016				2936.2	8507.65
	494	0.664103	0.746783		0.889285				3216.4	8729.84
	499.2	0.726714	0.707767		1.02677				3519.64	8273.74
	504.4	0.635691	0.72495		0.876876				3078.8	8474.61
	509.6	0.732652	0.821062		0.892322				3548.4	9598.15
	514.8	0.804204	0.899676		0.893882				3894.94	10517.1
	520	0.842859	0.886807		0.950443				4082.16	10366.7
	525.2	0.825286	0.866999		0.951888				3997.05	10135.2
	530.4	0.768693	0.814503		0.943757				3722.95	9521.48
	535.6	0.674941	0.802478		0.841071				3268.89	9380.9
	540.8	0.745558	0.78756		0.946668				3610.9	9206.51
	546	0.797329	0.849281		0.938829				3861.64	9928.03
	551.2	0.727906	0.894324		0.813918				3525.41	10454.6
	556.4	0.722586	0.962258		0.750927				3499.64	11248.7
	561.6	0.604505	0.80085		0.75483				2927.75	9361.87
	566.8	0.622306	0.73056		0.85182				3013.97	8540.19
	572	0.696935	0.759293		0.917874				3375.41	8876.08
	577.2	0.774554	0.765455		1.01189				3751.34	8948.11
	582.4	0.651036	0.839446		0.775555				3153.11	9813.06
	587.6	0.752919	0.874474		0.860997				3646.56	10222.5
	592.8	0.594806	0.722821		0.822896				2880.78	8449.72
	598	0.676277	0.700026		0.966073				3275.36	8183.26
	603.2	0.64837	0.774807		0.836815				3140.2	9057.43
	608.4	0.610461	0.806458		0.756966				2956.6	9427.43
	613.6	0.735837	0.746177		0.986143				3563.82	8722.75
	618.8	0.740899	0.837722		0.88442				3588.34	9792.91
	624	0.721281	0.807176		0.893585				3493.32	9435.83
	629.2	0.728108	0.843779		0.862913				3526.39	9863.71
	634.4	0.600435	0.7583		0.791816				2908.04	8864.47
	639.6	0.642214	0.756725		0.848675				3110.39	8846.06
	644.8	0.57598	0.767112		0.750843				2789.6	8967.48
	650	0.606151	0.758507		0.799137				2935.72	8866.89
	655.2	0.687907	0.707775		0.971929				3331.69	8273.84
	660.4	0.554715	0.743294		0.746293				2686.61	8689.05
	665.6	0.611104	0.742352		0.8232				2959.71	8678.03
	670.8	0.622709	0.721203		0.863432				3015.92	8430.81
	676	0.646598	0.801206		0.80703				3131.62	9366.04
	681.2	0.69407	0.848752		0.817754				3361.54	9921.85
	686.4	0.527726	0.875252		0.602942				2555.9	10231.6
	691.6	0.813735	0.859779		0.946447				3941.1	10050.7
	696.8	0.738889	0.949307		0.778346				3578.61	11097.3
	702	0.767842	0.8666		0.88604				3718.83	10130.5
	707.2	0.653485	0.782446		0.835182				3164.98	9146.74
	712.4	0.637564	0.847917		0.751917				3087.86	9912.09
	717.6	0.677111	0.733739		0.922822				3279.4	8577.35
	722.8	0.590074	0.799077		0.738444				2857.86	9341.15
	728	0.615671	0.829915		0.741848				2981.83	9701.65
	733.2	0.576387	0.763523		0.754904				2791.57	8925.52
	738.4	0.610111	0.743939		0.820109				2954.91	8696.59
	743.6	0.598508	0.767914		0.779395				2898.71	8976.85
	748.8	0.503635	0.803389		0.626888				2439.22	9391.56
	754	0.593666	0.81853		0.725283				2875.26	9568.56
	759.2	0.638543	0.856843		0.745228				3092.61	10016.4
	764.4	0.501501	0.827746		0.605863				2428.88	9676.28
	769.6	0.585798	0.860788		0.680537				2837.15	10062.5
	774.8	0.582079	0.863271		0.674272				2819.14	10091.6
	780	0.67914	0.920315		0.737943				3289.23	10758.4
	785.2	0.609073	0.965862		0.630601				2949.88	11290.8
	790.4	0.696202	0.975502		0.713686				3371.86	11403.5
	795.6	0.69141	0.929122		0.744154				3348.65	10861.4
	800.8	0.653653	0.937471		0.697251				3165.79	10959
	806	0.594586	0.924715		0.642994				2879.71	10809.8
	811.2	0.649611	0.969808		0.669835				3146.21	11337
	816.4	0.67716	0.942967		0.718116				3279.64	11023.2
	821.6	0.725903	0.929152		0.781254				3515.71	10861.7
	826.8	0.67116	0.986156		0.680581				3250.58	11528.1
	832	0.613003	0.997302		0.614661				2968.91	11658.4
	837.2	0.683238	1		0.683238				3309.08	11689.9
	842.4	0.694006	0.996751		0.696269				3361.23	11651.9
	847.6	0.808387	0.932805		0.866619				3915.2	10904.4
	852.8	0.625551	0.93507		0.668988				3029.68	10930.9
	858	0.637462	0.829981		0.768043				3087.37	9702.42
	863.2	0.545231	0.875581		0.622708				2640.68	10235.5
	868.4	0.676359	0.841968		0.803308				3275.76	9842.54
	873.6	0.669972	0.842498		0.79522				3244.82	9848.74
	878.8	0.619734	0.814996		0.760414				3001.51	9527.24
	884	0.651546	0.774591		0.841149				3155.58	9054.91
	889.2	0.554137	0.821074		0.674894				2683.81	9598.29
	894.4	0.609369	0.847221		0.719257				2951.31	9903.95
	899.6	0.677244	0.803012		0.843379				3280.04	9387.15
	904.8	0.582205	0.792859		0.734311				2819.75	9268.46
	910	0.620865	0.815583		0.761253				3006.99	9534.1
	915.2	0.600906	0.830388		0.723645				2910.32	9707.18
	920.4	0.591606	0.814402		0.726431				2865.28	9520.29
	925.6	0.634723	0.793442		0.799961				3074.1	9275.28
	930.8	0.567539	0.793523		0.715214				2748.72	9276.23
	936	0.632723	0.824366		0.767527				3064.42	9636.77
	941.2	0.559648	0.867461		0.645156				2710.5	10140.6
	946.4	0.613198	0.86633		0.707811				2969.85	10127.3
	951.6	0.567124	0.836733		0.677784				2746.71	9781.34
	956.8	0.474494	0.840929		0.56425				2298.08	9830.4
	962	0.588268	0.814076		0.722621				2849.11	9516.49
	967.2	0.517488	0.810295		0.638642				2506.31	9472.29
	972.4	0.658043	0.772691		0.851626				3187.05	9032.7
	977.6	0.508223	0.858927		0.591695				2461.44	10040.8
	982.8	0.647477	0.75851		0.853616				3135.88	8866.93
	988	0.573419	0.822727		0.696974				2777.2	9617.61
	993.2	0.614376	0.7558		0.812883				2975.56	8835.24
	998.4	0.584515	0.807589		0.723778				2830.94	9440.66
	1003.6	0.57985	0.812114		0.714001				2808.34	9493.55
	1008.8	0.672282	0.762662		0.881494				3256.01	8915.46
	1014	0.578132	0.776183		0.744839				2800.02	9073.52
	1019.2	0.658928	0.879451		0.749249				3191.34	10280.7
	1024.4	0.648641	0.898102		0.722235				3141.51	10498.7
	1029.6	0.599308	0.869737		0.689067				2902.58	10167.2
	1034.8	0.671149	0.787694		0.852042				3250.52	9208.08
	1040	0.591598	0.882627		0.67027				2865.24	10317.8
	1045.2	0.618452	0.839478		0.736711				2995.3	9813.43
	1050.4	0.635806	0.850737		0.747359				3079.35	9945.05
	1055.6	0.600664	0.792803		0.757647				2909.15	9267.8
	1060.8	0.602515	0.815204		0.739097				2918.12	9529.67
	1066	0.508041	0.861814		0.589503				2460.56	10074.5
	1071.2	0.678603	0.782417		0.867317				3286.63	9146.4
	1076.4	0.604023	0.80949		0.746178				2925.42	9462.87
	1081.6	0.547396	0.81573		0.671051				2651.16	9535.83
	1086.8	0.54361	0.78401		0.693371				2632.83	9165.02
	1092	0.536708	0.794332		0.675671				2599.39	9285.69

[truncated: 14 more sheets: Fig4a, Fig4b, Fig4d, Fig5c-e, Fig5f, Supp Fig4a, Supp Fig4b, Supp Fig4c, Supp Fig8c, Supp Fig11d, Supp Fig11e, Supp Fig13b-c raw, Supp Fig13b-c normalised, Supp Fig14b]
